# Supplementary material for: DpaA Detaches Braun’s Lipoprotein from Peptidoglycan
Source: mBio. 2021 May 4;12(3):e00836-21. doi: 10.1128/mBio.00836-21 (PMC8263019; doi:10.1128/mBio.00836-21)
Supplement: TABLE S1 [file mbio.00836-21-st001.xlsx]

## Sheet: Table S1
locus_tag	gene_name	function	logFC	logCPM	PValue	q.value	minus_log_2_q	Fitness
BW25113_0001	thrL	thr operon leader peptide	0.629985	4.34771	0.0798879	0.140591	2.83042	null
BW25113_0002	thrA	Bifunctional aspartokinase/homoserine dehydrogenase 1	0.137389	9.52505	0.326068	0.43157	1.21233	null
BW25113_0003	thrB	homoserine kinase	-1.13842	9.1342	2.48e-13	4.52e-12	37.688	null
BW25113_0004	thrC	L-threonine synthase	-0.268643	8.684	0.0820393	0.143487	2.801	null
BW25113_0005	yaaX	DUF2502 family putative periplasmic protein	0.594937	7.14703	0.00501422	0.0135763	6.20276	null
BW25113_0006	yaaA	peroxide resistance protein, lowers intracellular iron	-0.0179691	7.33799	0.929588	0.955605	0.0655141	null
BW25113_0007	yaaJ	putative transporter	0.0884133	8.84297	0.536767	0.63662	0.651496	null
BW25113_0008	talB	transaldolase B	0.725947	8.4802	3.32e-06	2.37e-05	15.3625	null
BW25113_0009	mog	molybdochelatase incorporating molybdenum into molybdopterin	0.484453	7.43308	0.0440251	0.085343	3.55058	null
BW25113_0010	satP	succinate-acetate transporter	0.734026	7.37132	0.000101109	0.000483593	11.0139	null
BW25113_0011	yaaW	UPF0174 family protein	0.631785	7.34456	0.00110169	0.00380554	8.03768	null
BW25113_0013	yaaI	UPF0412 family protein	0.194665	6.5997	0.390226	0.496629	1.00976	null
BW25113_0014	dnaK	chaperone Hsp70, with co-chaperone DnaJ	-0.37329	5.96183	0.219443	0.313535	1.6733	null
BW25113_0015	dnaJ	chaperone Hsp40, DnaK co-chaperone	0.722459	8.47449	4.25e-06	2.98e-05	15.0347	null
BW25113_0016	insL1	IS186 transposase	0.292284	7.67469	0.0967531	0.163325	2.61418	null
BW25113_4412	hokC	toxic membrane protein, small	0.733767	5.05518	0.0173521	0.0392051	4.67281	null
BW25113_0018	mokC	regulatory protein for HokC, overlaps CDS of hokC	0.134036	6.58175	0.548253	0.64791	0.626134	null
BW25113_4413	sokC	NA	-0.227897	4.80447	0.493857	0.597758	0.742366	null
BW25113_0019	nhaA	sodium-proton antiporter	0.275867	8.5135	0.0768394	0.136082	2.87745	null
BW25113_0020	nhaR	transcriptional activator of nhaA	0.217112	7.45052	0.2449	0.343482	1.54169	null
BW25113_0021	insB1	IS1 transposase B	-0.277588	7.79803	0.100979	0.169308	2.56228	null
BW25113_0022	insA	IS1 repressor TnpA	-0.0885689	6.48585	0.699119	0.772912	0.371624	null
BW25113_0024	yaaY	uncharacterized protein	-0.753775	5.16029	0.0358949	0.0716455	3.80298	null
BW25113_0028	fkpB	FKBP-type peptidyl-prolyl cis-trans isomerase (rotamase)	0.123236	6.99462	0.687032	0.764395	0.387609	null
BW25113_0030	rihC	ribonucleoside hydrolase 3	-0.069885	8.22029	0.666268	0.747364	0.420117	null
BW25113_0032	carA	carbamoyl phosphate synthetase small subunit, glutamine amidotransferase	0.43883	7.97703	0.0115182	0.0276603	5.17604	null
BW25113_0033	carB	carbamoyl-phosphate synthase large subunit	-0.718158	10.4653	1.21e-07	1.1e-06	19.7968	null
BW25113_0034	caiF	cai operon transcriptional activator	-1.02357	8.96941	4.96e-05	0.000258791	11.9159	null
BW25113_0035	caiE	stimulator of CaiD and CaiB enzyme activities	0.0745506	7.97692	0.657623	0.740175	0.434061	null
BW25113_0036	caiD	carnitinyl-CoA dehydratase	-0.560039	8.2678	0.000440282	0.00175582	9.15364	null
BW25113_0037	caiC	putative crotonobetaine/carnitine-CoA ligase	-0.328531	8.73307	0.118771	0.192554	2.37666	null
BW25113_0038	caiB	crotonobetainyl CoA:carnitine CoA transferase	0.652942	7.75433	0.000217433	0.000950102	10.0396	null
BW25113_0039	caiA	crotonobetaine reductase subunit II, FAD-binding	0.560076	7.76084	0.0191401	0.0424243	4.55897	null
BW25113_0040	caiT	putative transporter	0.0049176	9.18863	0.97532	0.987955	0.0174821	null
BW25113_0041	fixA	anaerobic carnitine reduction putative electron transfer flavoprotein subunit	-0.919823	8.45354	4.29e-08	4.29e-07	21.1527	null
BW25113_0042	fixB	putative electron transfer flavoprotein, NAD/FAD-binding domain and ETFP adenine nucleotide-binding domain-like protein	-1.15194	8.47242	7.85e-11	1.14e-09	29.7113	null
BW25113_0043	fixC	putative oxidoreductase	-0.460928	8.11452	0.00939109	0.0231686	5.43169	null
BW25113_0044	fixX	putative 4Fe-4S ferredoxin-type protein	0.0304912	6.30859	0.907771	0.938487	0.0915919	null
BW25113_0045	yaaU	putative transporter	-0.124699	8.22698	0.432344	0.538061	0.894159	null
BW25113_0046	kefF	potassium-efflux system ancillary protein for KefC, glutathione-regulated; quinone oxidoreductase, FMN-dependent	-0.84545	8.13053	8.34e-07	6.64e-06	17.2002	null
BW25113_0047	kefC	potassium:proton antiporter	-1.0541	9.73603	3.13e-14	6.38e-13	40.5112	null
BW25113_0049	apaH	diadenosine tetraphosphatase	0.462968	7.91837	0.00743726	0.019034	5.71528	null
BW25113_0050	apaG	protein associated with Co2+ and Mg2+ efflux	0.521624	7.22004	0.0100554	0.0246087	5.34469	null
BW25113_0051	rsmA	16S rRNA m(6)A1518, m(6)A1519 dimethyltransferase, SAM-dependent	0.329041	7.2092	0.0878949	0.151725	2.72047	null
BW25113_0052	pdxA	4-hydroxy-L-threonine phosphate dehydrogenase, NAD-dependent	0.158908	8.70686	0.319455	0.424514	1.23611	null
BW25113_0053	surA	peptidyl-prolyl cis-trans isomerase (PPIase)	0.202506	9.53193	0.168898	0.255178	1.97043	null
BW25113_0054	lptD	LPS assembly OM complex LptDE, beta-barrel component	-0.00127918	5.00349	1	1	0	null
BW25113_0055	djlA	membrane-anchored DnaK co-chaperone, DNA-binding protein	0.161344	7.91809	0.336815	0.44255	1.17609	null
BW25113_4659	yabP	pseudogene	-0.664787	10.1986	9.6e-07	7.56e-06	17.0125	null
BW25113_0058	rluA	dual specificity 23S rRNA pseudouridine(746), tRNA pseudouridine(32) synthase, SAM-dependent	0.470405	7.37438	0.0124965	0.0297223	5.07231	null
BW25113_0059	rapA	RNA polymerase remodeling/recycling factor ATPase; RNA polymerase-associated, ATP-dependent RNA translocase	0.13334	9.79361	0.336196	0.441883	1.17826	null
BW25113_0060	polB	DNA polymerase II	0.123405	9.08442	0.38478	0.491042	1.02608	null
BW25113_0061	araD	pseudogene	0.427836	7.42727	0.0215205	0.0466081	4.42327	null
BW25113_0064	araC	ara regulon transcriptional activator; autorepressor	0.374158	7.06584	0.0640907	0.117475	3.08957	null
BW25113_0065	yabI	DedA family inner membrane protein	-1.06767	7.44557	1.88e-06	1.42e-05	16.1012	null
BW25113_0066	thiQ	thiamine, thiamine pyrophosphate ABC transporter ATPase; ThiBPQ thiamine, thiamine pyrophosphate importer	-0.703224	8.18733	4.05e-05	0.000219445	12.1538	null
BW25113_0067	thiP	thiamine, thiamine pyrophosphate ABC transporter permease; ThiBPQ thiamine, thiamine pyrophosphate importer	-1.64005	10.0426	2.2e-31	1.75e-29	95.5311	null
BW25113_0068	thiB	thiamine-, thiamine pyrophosphate-, thiamine monophosphate-binding ABC transporter periplasmic protein; ThiBPQ thiamine, thiamine pyrophosphate importer	-0.915783	7.81347	4.24e-07	3.51e-06	18.1185	null
BW25113_0069	sgrR	transcriptional DNA-binding transcriptional activator of sgrS sRNA	0.563925	8.62385	0.000172897	0.000776865	10.33	null
BW25113_4577	sgrS	NA	0.143911	4.99923	0.661193	0.743141	0.428293	null
BW25113_4662	sgrT	inhibitor of glucose uptake	0.0402146	4.14929	0.971182	0.985945	0.0204212	null
BW25113_0070	setA	broad specificity sugar efflux system	-0.0257552	8.18895	0.898972	0.932058	0.101508	null
BW25113_0071	leuD	3-isopropylmalate dehydratase small subunit	-1.25331	7.52421	2.53e-10	3.47e-09	28.1035	null
BW25113_0072	leuC	3-isopropylmalate dehydratase large subunit	-1.13344	8.68825	1.74e-11	2.72e-10	31.7732	null
BW25113_0073	leuB	3-isopropylmalate dehydrogenase, NAD(+)-dependent	-0.929545	8.34437	7.41e-09	8.31e-08	23.5201	null
BW25113_0074	leuA	2-isopropylmalate synthase	-0.223215	8.51329	0.146563	0.227579	2.13556	null
BW25113_0075	leuL	leu operon leader peptide	-0.724773	7.1842	0.00025171	0.00108555	9.84736	null
BW25113_0076	leuO	global transcription factor	-0.460175	10.0054	0.00208934	0.00658117	7.24744	null
BW25113_0077	ilvI	acetolactate synthase 3 large subunit	0.0676613	8.76065	0.675373	0.755444	0.404604	null
BW25113_0078	ilvH	acetolactate synthase 3, small subunit, valine-sensitive	0.690078	7.1514	0.000475401	0.0018789	9.0559	null
BW25113_0080	cra	transcriptional repressor-activator for carbon metabolism	0.659166	8.12699	7.95e-05	0.000389907	11.3246	null
BW25113_0081	mraZ	RsmH methytransferase inhibitor	0.357102	5.17283	0.240833	0.338736	1.56177	null
BW25113_0082	rsmH	16S rRNA m(4)C1402 methyltransferase, SAM-dependent	0.91433	5.44177	0.00231991	0.00714316	7.12922	null
BW25113_0083	ftsL	membrane bound cell division protein at septum containing leucine zipper motif	2.79926	3.30591	3.27e-08	3.34e-07	21.5142	dpaA enriched
BW25113_0092	ddlB	D-alanine:D-alanine ligase	0.72583	6.99559	0.00159541	0.00523717	7.577	null
BW25113_0093	ftsQ	divisome assembly protein, membrane anchored protein involved in growth of wall at septum	1.75232	4.49994	2.77e-06	2.03e-05	15.5902	null
BW25113_0096	lpxC	UDP-3-O-acyl N-acetylglucosamine deacetylase	0.681423	3.93605	0.0724189	0.129805	2.94558	null
BW25113_0097	secM	regulator of secA translation	1.34934	5.23737	9.89e-06	6.28e-05	13.9593	null
BW25113_0098	secA	preprotein translocase subunit, ATPase	0.373799	6.18125	0.131641	0.209067	2.25796	null
BW25113_0099	mutT	nucleoside triphosphate pyrophosphohydrolase, marked preference for dGTP	0.295345	5.82775	0.282963	0.386496	1.37148	null
BW25113_0101	yacG	DNA gyrase inhibitor	1.15332	4.41209	0.00848962	0.0212481	5.55652	null
BW25113_0102	zapD	FtsZ stabilizer	0.575137	6.91999	0.00774661	0.0196736	5.66759	null
BW25113_0104	guaC	GMP reductase	-0.445031	8.63128	0.0027033	0.00809156	6.94937	null
BW25113_0106	hofC	assembly protein in type IV pilin biogenesis, transmembrane protein	-0.157301	8.42634	0.33374	0.439349	1.18656	null
BW25113_0107	hofB	T2SE secretion family protein; P-loop ATPase superfamily protein	0.436621	8.55214	0.00542765	0.0145372	6.10411	null
BW25113_0108	ppdD	putative prepilin peptidase-dependent pilin	1.0192	6.81482	1.49e-05	9.13e-05	13.4184	null
BW25113_0109	nadC	quinolinate phosphoribosyltransferase	0.520084	7.40912	0.0123595	0.0294669	5.08476	null
BW25113_0110	ampD	1,6-anhydro-N-acetylmuramyl-L-alanine amidase, Zn-dependent; murein amidase	0.2934	7.00834	0.166886	0.252522	1.98552	null
BW25113_0111	ampE	ampicillin resistance inner membrane protein; putative signaling protein in beta-lactamase regulation	0.436052	7.88068	0.0268304	0.056208	4.15308	null
BW25113_0112	aroP	aromatic amino acid transporter	0.429594	8.35682	0.0134596	0.0316903	4.97981	null
BW25113_0113	pdhR	pyruvate dehydrogenase complex repressor; autorepressor	0.743749	6.42852	0.00123357	0.00421139	7.89149	null
BW25113_0114	aceE	pyruvate dehydrogenase, decarboxylase component E1, thiamine triphosphate-binding	-0.961068	5.13568	0.00310032	0.00908179	6.78281	null
BW25113_0115	aceF	pyruvate dehydrogenase, dihydrolipoyltransacetylase component E2	-0.746559	4.47504	0.0271946	0.0568511	4.13667	null
BW25113_0117	yacH	uncharacterized protein	-0.320482	9.38264	0.0221493	0.047684	4.39035	null
BW25113_0118	acnB	bifunctional aconitate hydratase 2/2-methylisocitrate dehydratase	0.976387	6.9649	1.68e-05	0.000101642	13.2642	null
BW25113_0119	yacL	UPF0231 family protein	0.383452	7.26769	0.0764312	0.135711	2.88139	null
BW25113_0120	speD	S-adenosylmethionine decarboxylase	0.290808	7.48761	0.17226	0.259271	1.94747	null
BW25113_0121	speE	spermidine synthase (putrescine aminopropyltransferase)	0.634774	7.98613	0.000112305	0.000529779	10.8823	null
BW25113_0122	yacC	PulS_OutS family protein	0.215294	5.76619	0.449339	0.55359	0.853109	null
BW25113_0123	cueO	multicopper oxidase (laccase)	0.444196	8.99634	0.00315365	0.00919023	6.76568	null
BW25113_0124	gcd	glucose dehydrogenase	-0.0415005	10.0911	0.775738	0.833441	0.262848	null
BW25113_0125	hpt	hypoxanthine phosphoribosyltransferase	0.295082	6.95798	0.180313	0.269655	1.89081	null
BW25113_0127	yadG	putative ABC superfamily transporter ATP-binding subunit	0.21367	7.08098	0.34307	0.449431	1.15383	null
BW25113_0128	yadH	inner membrane putative ABC superfamily transporter permease	0.574612	7.54745	0.0150688	0.0347985	4.84483	null
BW25113_0129	yadI	putative PTS Enzyme IIA	0.735689	6.42417	0.00259848	0.00783687	6.99551	null
BW25113_0130	yadE	putative polysaccharide deacetylase lipoprotein	0.40798	7.87103	0.0132586	0.0313286	4.99638	null
BW25113_0131	panD	aspartate 1-decarboxylase	1.30336	6.18369	3.13e-07	2.64e-06	18.5315	null
BW25113_0132	yadD	transposase_31 family protein	0.062593	7.58627	0.767163	0.827361	0.273411	null
BW25113_0133	panC	pantothenate synthetase	0.427039	6.80988	0.0905843	0.155212	2.68768	null
BW25113_0134	panB	3-methyl-2-oxobutanoate hydroxymethyltransferase	0.862351	6.95056	0.00609207	0.016025	5.96354	null
BW25113_0135	yadC	putative fimbrial-like adhesin protein	-0.548276	9.68324	0.00235294	0.00721397	7.11499	null
BW25113_0136	yadK	putative fimbrial-like adhesin protein	-0.238737	8.38415	0.160991	0.245472	2.02637	null
BW25113_0137	yadL	putative fimbrial-like adhesin protein	-0.611729	9.48794	7.77e-05	0.000381339	11.3566	null
BW25113_0138	yadM	putative fimbrial-like adhesin protein	-0.191128	9.39507	0.171611	0.258491	1.95182	null
BW25113_0139	htrE	putative outer membrane usher protein	-0.324608	11.1433	0.0156188	0.0359223	4.79898	null
BW25113_0140	yadV	putative periplasmic pilin chaperone	-0.440249	8.45735	0.00646641	0.0168423	5.89176	null
BW25113_0141	yadN	putative fimbrial-like adhesin protein	-0.646007	8.58356	1.76e-05	0.00010592	13.2047	null
BW25113_0142	folK	2-amino-4-hydroxy-6-hydroxymethyldihyropteridine pyrophosphokinase	-0.86681	4.908	0.0167567	0.0380559	4.71574	null
BW25113_0143	pcnB	poly(A) polymerase	0.951479	7.09322	2.07e-06	1.55e-05	15.9732	null
BW25113_0144	gluQ	glutamyl-Q tRNA(Asp) synthetase	0.273193	7.1835	0.207739	0.300922	1.73254	null
BW25113_0145	dksA	transcriptional regulator of rRNA transcription, DnaK suppressor protein	1.93579	5.43177	2.1e-10	2.91e-09	28.3566	null
BW25113_0146	sfsA	sugar fermentation stimulation protein A	-0.687616	7.59925	0.00259541	0.00783687	6.99551	null
BW25113_0147	ligT	2'-5' RNA ligase	-0.73269	7.52515	0.000231264	0.00100722	9.95541	null
BW25113_0148	hrpB	putative ATP-dependent helicase	-0.96728	9.97874	2.01e-12	3.38e-11	34.786	null
BW25113_0149	mrcB	fused glycosyl transferase and transpeptidase	0.148132	10.0757	0.311012	0.416641	1.26312	null
BW25113_0150	fhuA	ferrichrome outer membrane transporter	0.0621423	9.35076	0.688936	0.765442	0.385636	null
BW25113_0151	fhuC	iron-hydroxamate transporter subunit	-0.835584	8.28902	1.83e-07	1.61e-06	19.2454	null
BW25113_0152	fhuD	iron-hydroxamate transporter subunit	-0.792988	8.50837	1.64e-05	9.93e-05	13.2976	null
BW25113_0153	fhuB	fused iron-hydroxamate transporter subunits of ABC superfamily: membrane components	-1.72978	10.284	2.15e-35	2.37e-33	108.377	null
BW25113_0155	clcA	H(+)/Cl(-) exchange transporter	-0.463868	8.49142	0.00384881	0.010781	6.53536	null
BW25113_0157	yadS	UPF0126 family inner membrane protein	0.752097	6.83321	0.000617557	0.00237218	8.71957	null
BW25113_0158	btuF	vitamin B12 transporter subunit: periplasmic-binding component of ABC superfamily	0.741579	7.07458	0.000545388	0.00212381	8.87913	null
BW25113_0159	mtn	5'-methylthioadenosine/S-adenosylhomocysteine nucleosidase	0.716433	4.09768	0.190406	0.280941	1.83166	null
BW25113_0160	dgt	deoxyguanosine triphosphate triphosphohydrolase	-0.13839	10.0671	0.314206	0.419505	1.25324	null
BW25113_0161	degP	serine endoprotease (protease Do), membrane-associated	1.04497	8.76133	2.93e-10	3.98e-09	27.9035	null
BW25113_0162	cdaR	carbohydrate diacid regulon transcriptional regulator; autoregulator	0.862888	8.2421	7.27e-08	6.94e-07	20.458	null
BW25113_0163	yaeH	UPF0325 family protein	0.286776	5.55395	0.347509	0.454047	1.13909	null
BW25113_0164	yaeI	phosphodiesterase with model substrate bis-pNPP	1.26603	7.50801	1.94e-08	2.05e-07	22.2145	null
BW25113_0166	dapD	2,3,4,5-tetrahydropyridine-2-carboxylate N-succinyltransferase	1.20393	3.47231	0.0046792	0.0127913	6.28869	null
BW25113_0167	glnD	uridylyltransferase	-0.542716	6.79086	0.0745813	0.132625	2.91457	null
BW25113_0178	skp	periplasmic chaperone	1.199	6.34066	7.69e-07	6.18e-06	17.303	null
BW25113_0182	lpxB	tetraacyldisaccharide-1-P synthase	0.342828	4.0092	0.356411	0.461567	1.11539	null
BW25113_0183	rnhB	ribonuclease HII, degrades RNA of DNA-RNA hybrids	-0.1442	6.8161	0.497099	0.600145	0.736616	null
BW25113_0186	ldcC	lysine decarboxylase 2, constitutive	0.558751	8.45986	0.000296276	0.00124398	9.65082	null
BW25113_0187	yaeR	putative lyase	-0.276586	7.02855	0.195763	0.287277	1.79949	null
BW25113_0188	tilS	tRNA(Ile)-lysidine synthetase	-1.43929	5.58018	4.44e-07	3.67e-06	18.0545	null
BW25113_0189	rof	modulator of Rho-dependent transcription termination	-0.766036	6.27028	0.00562698	0.0150003	6.05887	null
BW25113_4406	yaeP	UPF0253 family protein	-0.847096	5.49069	0.0113366	0.0273068	5.1946	null
BW25113_0190	yaeQ	PDDEXK superfamily protein	0.318398	6.9081	0.126667	0.202138	2.30659	null
BW25113_0191	arfB	alternative stalled-ribosome rescue factor B; peptidyl-tRNA hydrolase, ribosome-attached	0.55028	6.76668	0.0357368	0.0714377	3.80717	null
BW25113_0192	nlpE	lipoprotein involved with copper homeostasis and adhesion	0.580955	7.56372	0.00127952	0.00431968	7.85486	null
BW25113_0193	yaeF	putative lipoprotein	0.0935082	7.27	0.659927	0.741928	0.430649	null
BW25113_0195	tsaA	tRNA-Thr(GGU) m(6)t(6)A37 methyltransferase, SAM-dependent	0.420718	7.61638	0.0180999	0.0404574	4.62745	null
BW25113_0196	rcsF	putative outer membrane protein	0.791799	7.35612	4.11e-05	0.000222016	12.137	null
BW25113_0197	metQ	DL-methionine transporter subunit	0.579567	7.41424	0.00295138	0.00875307	6.836	null
BW25113_0198	metI	DL-methionine transporter subunit	0.640926	7.64996	0.000726518	0.0026801	8.5435	null
BW25113_0199	metN	DL-methionine transporter subunit	0.554933	8.40999	0.000788607	0.00286582	8.44683	null
BW25113_0200	gmhB	D,D-heptose 1,7-bisphosphate phosphatase	-0.0457148	5.17304	0.89016	0.92437	0.113458	null
BW25113_0201	rrsH	NA	1.91393	7.70296	1.9e-25	9.43e-24	76.4887	null
BW25113_0202	ileV	NA	0.0132928	3.82598	1	1	0	null
BW25113_0204	rrlH	NA	1.76579	9.11794	1.49e-31	1.23e-29	96.0372	null
BW25113_0205	rrfH	NA	2.49541	4.50579	6.37e-11	9.34e-10	29.9963	dpaA enriched
BW25113_0207	dkgB	2,5-diketo-D-gluconate reductase B	0.598649	6.18875	0.0189423	0.0420563	4.57154	null
BW25113_0208	yafC	LysR family putative transcriptional regulator	0.399674	6.90529	0.0638998	0.117233	3.09255	null
BW25113_0209	yafD	endo/exonuclease/phosphatase family protein	0.641789	7.3427	0.000727144	0.0026801	8.5435	null
BW25113_0210	yafE	putative S-adenosyl-L-methionine-dependent methyltransferase	0.509437	6.58537	0.0210449	0.0458028	4.44842	null
BW25113_0211	mltD	putative membrane-bound lytic murein transglycosylase D	0.994034	7.9365	1.35e-07	1.22e-06	19.6454	null
BW25113_0212	gloB	hydroxyacylglutathione hydrolase	-0.156588	5.56218	0.64278	0.729464	0.455092	null
BW25113_0213	yafS	putative S-adenosyl-L-methionine-dependent methyltransferase	0.564657	6.01416	0.0605433	0.112059	3.15767	null
BW25113_0214	rnhA	ribonuclease HI, degrades RNA of DNA-RNA hybrids	1.59522	5.13009	1.14e-05	7.16e-05	13.7701	null
BW25113_0215	dnaQ	DNA polymerase III epsilon subunit	-0.781051	4.44865	0.0199784	0.0438179	4.51233	null
BW25113_0216	aspV	NA	1.6196	4.42005	3.18e-05	0.000176589	12.4673	null
BW25113_0217	yafT	lipoprotein	-0.406609	8.21131	0.0107389	0.0260567	5.2622	null
BW25113_0218	yafU	pseudogene	-1.12017	6.47748	5.45e-06	3.69e-05	14.7246	null
BW25113_4503	yafF	pseudogene	-1.28704	6.50719	1.4e-06	1.07e-05	16.5128	null
BW25113_0219	yafV	putative NAD(P)-binding C-N hydrolase family amidase	0.233239	7.23932	0.226413	0.321528	1.63698	null
BW25113_0220	ivy	inhibitor of c-type lysozyme, periplasmic	-0.489914	7.15615	0.0287431	0.0593909	4.07362	null
BW25113_0221	fadE	acyl coenzyme A dehydrogenase	-0.909731	9.21256	1.31e-10	1.85e-09	29.0114	null
BW25113_0222	gmhA	D-sedoheptulose 7-phosphate isomerase	0.000262703	5.64217	1	1	0	null
BW25113_0223	yafJ	putative amidotransfease	0.190115	6.6671	0.390769	0.496979	1.00874	null
BW25113_0224	yafK	L,D-transpeptidase-related protein	-4.18355	6.06864	2.75e-39	4.23e-37	120.83	dpaA sick
BW25113_0225	yafQ	translation inhibitor toxin of toxin-antitoxin pair YafQ/DinJ	-0.679926	4.83461	0.034221	0.0687188	3.86315	null
BW25113_0226	dinJ	antitoxin of YafQ-DinJ toxin-antitoxin system	0.488604	5.42127	0.0871641	0.150529	2.73189	null
BW25113_0227	yafL	putative lipoprotein and C40 family peptidase	0.32955	6.32971	0.215748	0.309368	1.6926	null
BW25113_0228	rayT	RAYT REP element-mobilizing transposase; TnpA(REP)	-0.254717	6.28193	0.290525	0.394924	1.34035	null
BW25113_0229	lfhA	pseudogene	-1.20947	8.85096	9.46e-17	2.32e-15	48.6155	null
BW25113_0230	lafU	pseudogene	-1.46121	6.36931	9.32e-08	8.65e-07	20.1407	null
BW25113_0231	dinB	DNA polymerase IV	-0.811086	7.53156	0.00035353	0.00144618	9.43354	null
BW25113_0233	yafO	mRNA interferase toxin of the YafO-YafN toxin-antitoxin system	-0.52395	7.84132	0.0112836	0.0271956	5.20048	null
BW25113_0234	yafP	putative acyl-CoA transferase	-0.402898	6.91715	0.0591325	0.109652	3.189	null
BW25113_0235	ykfJ	pseudogene	-0.229836	7.37473	0.28195	0.385244	1.37616	null
BW25113_0236	prfH	pseudogene	0.286749	6.3312	0.392471	0.498368	1.00472	null
BW25113_0237	pepD	aminoacyl-histidine dipeptidase (peptidase D)	1.08639	7.48275	2.36e-05	0.00013665	12.8372	null
BW25113_0238	gpt	xanthine phosphoribosyltransferase; xanthine-guanine phosphoribosyltransferase	0.914239	6.68637	4.58e-05	0.000242752	12.0082	null
BW25113_0239	frsA	fermentation-respiration switch protein; PTS Enzyme IIA(Glc)-binding protein; pNP-butyrate esterase activity	0.561691	8.10874	0.000428198	0.00171452	9.18798	null
BW25113_0240	crl	RNA polymerase holoenzyme assembly factor crl	0.0262924	7.30684	0.894375	0.928019	0.107774	null
BW25113_0241	phoE	outer membrane phosphoporin protein E	-0.779685	9.55921	1.55e-05	9.48e-05	13.3643	null
BW25113_0242	proB	gamma-glutamate kinase	-0.56159	7.66901	0.00146767	0.00485799	7.68542	null
BW25113_0243	proA	gamma-glutamylphosphate reductase	-0.228016	8.06908	0.191331	0.282096	1.82574	null
BW25113_0245	ykfI	CP4-6 prophage; toxin of the YkfI-YafW toxin-antitoxin system	0.0314881	5.93788	0.919454	0.947851	0.0772675	null
BW25113_0246	yafW	CP4-6 prophage; antitoxin of the YkfI-YafW toxin-antitoxin system	0.140643	6.62763	0.583602	0.680783	0.554733	null
BW25113_4504	ykfH	uncharacterized protein	0.961034	5.97977	0.00335893	0.00964797	6.69556	null
BW25113_0247	ykfG	CP4-6 prophage; RadC-like JAB domain protein	0.635254	6.53736	0.015674	0.0360076	4.79555	null
BW25113_0248	yafX	CP4-6 prophage; uncharacterized protein	0.12182	7.30654	0.517585	0.619978	0.689711	null
BW25113_0249	ykfF	CP4-6 prophage; uncharacterized protein	0.400466	5.92399	0.34721	0.453806	1.13985	null
BW25113_0250	ykfB	CP4-6 prophage; uncharacterized protein	0.157253	6.77142	0.466751	0.571497	0.807183	null
BW25113_0251	yafY	lipoprotein, inner membrane; overproduction stimulates degP expression; CP4-6 prophage	0.386467	6.44526	0.101188	0.169571	2.56004	null
BW25113_4627	ykfL	pseudogene	0.137917	5.10138	0.685109	0.762896	0.390441	null
BW25113_4628	ykfK	pseudogene	-0.136608	5.18381	0.693476	0.768873	0.379183	null
BW25113_0252	yafZ	CP4-6 prophage; conserved protein	-0.317258	7.64078	0.0729046	0.130205	2.94114	null
BW25113_0253	ykfA	CP4-6 prophage; putative GTP-binding protein	0.151414	7.9198	0.530097	0.631727	0.662627	null
BW25113_0254	perR	CP4-6 prophage; putative DNA-binding transcriptional regulator	0.413776	7.14047	0.0423647	0.0826487	3.59686	null
BW25113_4587	insN	pseudogene	-0.0602427	8.32972	0.703881	0.775953	0.365959	null
BW25113_0256	insI1	IS30 transposase	-0.130762	7.48716	0.497417	0.600347	0.736132	null
BW25113_4690	eyeA	NA	0.633862	4.10986	0.213407	0.306565	1.70573	null
BW25113_0258	ykfC	pseudogene	0.689264	7.53603	0.000188119	0.000838616	10.2197	null
BW25113_0259	insH1	IS5 transposase and trans-activator	-0.246503	8.068	0.125326	0.200885	2.31556	null
BW25113_0260	mmuP	CP4-6 prophage; putative S-methylmethionine transporter	-0.92142	8.24139	3.96e-08	3.98e-07	21.2604	null
BW25113_0261	mmuM	CP4-6 prophage; S-methylmethionine:homocysteine methyltransferase	-1.86013	8.68637	9.26e-32	7.93e-30	96.6709	null
BW25113_0262	afuC	CP4-6 prophage; putative ferric transporter subunit	-0.687178	8.12994	2.14e-05	0.000125587	12.959	null
BW25113_0263	afuB	pseudogene	-0.137843	6.49249	0.574908	0.672815	0.571718	null
BW25113_0264	insB1	IS1 transposase B	-0.103846	7.43707	0.573951	0.671894	0.573695	null
BW25113_0265	insA	IS1 repressor TnpA	-0.168759	5.77667	0.534955	0.635609	0.653788	null
BW25113_4708	insI1	pseudogene	-0.547043	4.63391	0.0992185	0.166848	2.58339	null
BW25113_4505	insX	pseudogene	-0.301185	4.93903	0.531906	0.633312	0.659012	null
BW25113_0266	yagB	pseudogene	-0.440122	7.09844	0.0538818	0.101431	3.30143	null
BW25113_0267	yagA	CP4-6 prophage; putative DNA-binding transcriptional regulator	-1.66813	9.54804	7.14e-28	4e-26	84.3717	null
BW25113_0268	yagE	2-keto-3-deoxy gluconate (KDG) aldolase; CP4-6 prophage	-1.60175	8.21548	7.59e-23	2.93e-21	68.2102	null
BW25113_0269	yagF	CP4-6 prophage; dehydratase family protein	-2.06212	10.2009	5.81e-38	7.96e-36	116.596	dpaA sick
BW25113_0270	yagG	CP4-6 prophage; putative sugar transporter	-2.09313	9.76709	4.89e-48	1.76e-45	148.667	dpaA sick
BW25113_0271	yagH	CP4-6 prophage; putative xylosidase/arabinosidase	-2.0121	9.96353	3.2e-40	6.05e-38	123.636	dpaA sick
BW25113_0272	yagI	CP4-6 prophage; putative DNA-binding transcriptional regulator	-1.71471	9.13407	1.03e-24	4.78e-23	74.1474	null
BW25113_0273	argF	ornithine carbamoyltransferase 2, chain F; CP4-6 prophage	-1.70149	8.71519	4.42e-30	3.19e-28	91.3393	null
BW25113_0274	insB1	IS1 transposase B	-0.0541731	7.3195	0.777108	0.834687	0.260693	null
BW25113_0275	insA	IS1 repressor TnpA	-0.624961	5.78755	0.026105	0.0548619	4.18805	null
BW25113_0276	yagJ	pseudogene	-0.171806	7.11006	0.428516	0.535039	0.902283	null
BW25113_0277	yagK	CP4-6 prophage; conserved protein	-0.279822	8.56527	0.0653203	0.119288	3.06747	null
BW25113_0278	yagL	CP4-6 prophage; DNA-binding protein	-0.612001	7.97284	0.000198533	0.000877165	10.1549	null
BW25113_0279	yagM	CP4-6 prophage; uncharacterized protein	-0.785472	7.56611	0.000399419	0.00161229	9.27668	null
BW25113_0280	yagN	CP4-6 prophage; uncharacterized protein	-0.0964411	7.15767	0.696998	0.772023	0.373284	null
BW25113_0281	intF	CP4-6 prophage; putative phage integrase	0.210403	7.31185	0.274341	0.376922	1.40766	null
BW25113_4694	yagP	pseudogene	-1.2852	6.05891	4.44e-05	0.000235984	12.049	null
BW25113_4695	ykgT	pseudogene	-1.01966	4.79127	0.00159969	0.00524687	7.57433	null
BW25113_0283	paoD	moco insertion factor for PaoABC aldehyde oxidoreductase	-1.37645	8.55335	1.18e-16	2.87e-15	48.3081	null
BW25113_0284	paoC	PaoABC aldehyde oxidoreductase, Moco-containing subunit	-2.26324	9.9134	3.64e-33	3.52e-31	101.162	dpaA sick
BW25113_0285	paoB	PaoABC aldehyde oxidoreductase, FAD-containing subunit	-1.88548	8.87719	5.61e-31	4.37e-29	94.2087	null
BW25113_0286	paoA	PaoABC aldehyde oxidoreductase, 2Fe-2S subunit	-1.07458	7.55541	3.81e-06	2.71e-05	15.1736	null
BW25113_0287	yagU	DUF1440 family inner membrane protein	-0.520336	8.77972	0.00225643	0.00699653	7.15915	null
BW25113_0288	ykgJ	UPF0153 cysteine cluster protein	-0.0129693	7.50245	0.948791	0.969789	0.0442576	null
BW25113_0289	ecpE	ECP production pilus chaperone	0.514478	7.01869	0.0134936	0.0317515	4.97703	null
BW25113_0290	ecpD	polymerized tip adhesin of ECP fibers	0.287163	7.9289	0.0910442	0.155539	2.68465	null
BW25113_0291	ecpC	ECP production outer membrane protein	0.71981	8.8462	2.2e-06	1.64e-05	15.9001	null
BW25113_0292	ecpB	ECP production pilus chaperone	0.628414	6.48438	0.00552791	0.0147858	6.07965	null
BW25113_0293	ecpA	ECP pilin	0.251572	7.18086	0.20941	0.302354	1.72569	null
BW25113_0294	ecpR	putative transcriptional regulator for the ecp operon	-0.814188	7.66198	0.000764556	0.00279891	8.48092	null
BW25113_0295	ykgL	uncharacterized protein	-0.342886	6.01508	0.17422	0.261738	1.93381	null
BW25113_4506	ykgO	RpmJ-like protein	0.020658	4.2813	0.970394	0.985781	0.0206602	null
BW25113_0296	ykgM	50S ribosomal protein L31 type B; alternative L31 utilized during zinc limitation	-0.0925017	6.15595	0.707236	0.778587	0.36107	null
BW25113_0297	eaeH	pseudogene	-0.489904	8.62121	0.00147574	0.00488062	7.67872	null
BW25113_0298	insE1	IS3 transposase A	-1.18953	5.52047	4.38e-05	0.000234025	12.061	null
BW25113_0299	insF1	IS3 transposase B	-0.741876	8.14921	3.62e-06	2.58e-05	15.2441	null
BW25113_0300	ykgA	pseudogene	-0.667147	7.8161	0.000348505	0.00143002	9.44975	null
BW25113_0301	rclC	reactive chlorine species (RCS) stress resistance inner membrane protein	-0.40049	8.40624	0.0136934	0.0321266	4.96009	null
BW25113_0303	rclB	reactive chlorine species (RCS) stress resistance periplasmic protein	-0.963889	4.91343	0.00342472	0.00982164	6.66982	null
BW25113_0304	rclA	reactive chlorine stress species (RCS) resistance protein; pyridine nucleotide-dependent disulfide oxidoreductase family	-0.235955	9.76092	0.0991167	0.166748	2.58426	null
BW25113_0305	rclR	reactive chlorine species (RCS)-specific activator of the rcl genes	0.0301721	8.58744	0.857167	0.899041	0.153541	null
BW25113_0306	ykgE	cysteine-rich LutA family protein; putative electron transport chain YkgEFG component	0.0576707	7.67596	0.747208	0.81165	0.301071	null
BW25113_0307	ykgF	ferridoxin-like LutB family protein; putative electron transport chain YkgEFG component	0.19608	7.51621	0.405664	0.513152	0.962543	null
BW25113_0308	ykgG	LutC family protein; putative electron transport chain YkgEFG component	0.193521	7.31946	0.306791	0.411959	1.27943	null
BW25113_0310	ykgH	putative inner membrane protein	-1.038	6.27893	0.000596532	0.00230489	8.76109	null
BW25113_0311	betA	choline dehydrogenase, a flavoprotein	-1.00666	8.79337	1.05e-11	1.71e-10	32.4423	null
BW25113_0312	betB	betaine aldehyde dehydrogenase, NAD-dependent	-1.55178	8.81017	4.95e-26	2.62e-24	78.3355	null
BW25113_0313	betI	choline-inducible betIBA-betT divergent operon transcriptional repressor	-1.17103	7.61147	3.67e-08	3.72e-07	21.3598	null
BW25113_0314	betT	choline transporter of high affinity	-0.589642	9.06678	3.52e-05	0.000193813	12.333	null
BW25113_0315	yahA	c-di-GMP-specific phosphodiesterase	-0.376478	8.96996	0.00855096	0.0213747	5.54795	null
BW25113_0316	yahB	putative DNA-bindng transcriptional regulator	0.240518	7.93666	0.143986	0.224544	2.15493	null
BW25113_0317	yahC	putative inner membrane protein	-0.10616	6.14584	0.674733	0.755153	0.405159	null
BW25113_0318	yahD	ankyrin repeat protein	-0.401288	7.4553	0.0283537	0.0588406	4.08704	null
BW25113_0319	yahE	DUF2877 family protein	-1.24901	9.40619	4.51e-08	4.48e-07	21.09	null
BW25113_0320	yahF	putative NAD(P)-binding succinyl-CoA synthase	-1.56162	8.76084	8.91e-20	2.79e-18	58.3159	null
BW25113_0321	yahG	DUF1116 family protein	-1.72177	8.90623	7.15e-20	2.25e-18	58.6231	null
BW25113_0323	yahI	carbamate kinase-like protein	-1.86789	7.91574	1.9e-16	4.54e-15	47.6465	null
BW25113_0324	yahJ	putative metallo-dependent hydrolase domain deaminase	-1.08691	8.45914	2.55e-12	4.27e-11	34.4483	null
BW25113_0325	yahK	aldehyde reductase, NADPH-dependent, Zn-containing, broad specificity	-0.455577	7.69828	0.0104751	0.0254634	5.29543	null
BW25113_0326	yahL	uncharacterized protein	-0.568834	7.78784	0.00379146	0.010658	6.55193	null
BW25113_0327	yahM	uncharacterized protein	-0.308028	5.77153	0.270065	0.372077	1.42633	null
BW25113_0328	yahN	amino acid exporter for proline, lysine, glutamate, homoserine	-0.84147	7.72828	3.97e-05	0.000215874	12.1775	null
BW25113_0329	yahO	periplasmic protein, function unknown, YhcN family	-1.35176	5.98098	0.000406348	0.00163693	9.25479	null
BW25113_0330	prpR	propionate catabolism operon regulatory protein	-1.20032	8.30003	4.59e-14	9.11e-13	39.9982	null
BW25113_0331	prpB	2-methylisocitrate lyase	-0.60451	7.49406	0.000885484	0.00315722	8.30713	null
BW25113_0333	prpC	2-methylcitrate synthase	-1.40163	8.12682	4.03e-15	8.75e-14	43.377	null
BW25113_0334	prpD	2-methylcitrate dehydratase	-1.72062	8.83474	7.29e-18	1.92e-16	52.2121	null
BW25113_0335	prpE	propionate--CoA ligase	-1.43953	9.30624	1.27e-23	5.3e-22	70.677	null
BW25113_0336	codB	cytosine transporter	0.122673	7.79888	0.516953	0.619434	0.690977	null
BW25113_0337	codA	cytosine/isoguanine deaminase	0.0807762	7.90233	0.629291	0.71826	0.477423	null
BW25113_0338	cynR	transcriptional activator of cyn operon; autorepressor	-0.191001	6.99653	0.350169	0.456641	1.13087	null
BW25113_0339	cynT	carbonic anhydrase	-0.846116	6.91709	4.3e-05	0.000230435	12.0834	null
BW25113_0340	cynS	cyanate aminohydrolase	-1.44144	6.63801	6.48e-06	4.33e-05	14.4966	null
BW25113_0341	cynX	putative cyanate transporter	-1.44916	8.99132	1.67e-23	6.78e-22	70.3208	null
BW25113_0342	lacA	thiogalactoside acetyltransferase	-0.933199	8.92937	6.66e-05	0.000336138	11.5387	null
BW25113_0343	lacY	lactose permease	-0.752032	9.41608	3.48e-05	0.000191836	12.3478	null
BW25113_0344	lacZ	pseudogene	-1.34282	8.83333	5.57e-18	1.5e-16	52.562	null
BW25113_0345	lacI	DNA-binding transcriptional repressor	-1.54467	8.69288	4.69e-25	2.3e-23	75.2021	null
BW25113_0346	mhpR	mhp operon transcriptional activator	-1.41275	7.38731	1.5e-09	1.85e-08	25.6904	null
BW25113_0347	mhpA	3-(3-hydroxyphenyl)propionate hydroxylase	-0.571274	9.10871	5.89e-05	0.000302712	11.6898	null
BW25113_0348	mhpB	2,3-dihydroxyphenylpropionate 1,2-dioxygenase	-1.3451	8.0962	4.73e-16	1.09e-14	46.3794	null
BW25113_0349	mhpC	pseudogene	-0.14111	8.28297	0.376299	0.482615	1.05105	null
BW25113_0350	mhpD	2-keto-4-pentenoate hydratase	0.19263	7.38811	0.322354	0.42751	1.22597	null
BW25113_0351	mhpF	acetaldehyde-CoA dehydrogenase II, NAD-binding	-0.124679	7.47955	0.529102	0.630738	0.664887	null
BW25113_0352	mhpE	4-hyroxy-2-oxovalerate/4-hydroxy-2-oxopentanoic acid aldolase, class I	-1.03163	8.25773	3.9e-09	4.52e-08	24.3988	null
BW25113_0353	mhpT	3-hydroxyphenylpropionic transporter	-1.34186	8.3485	3.51e-17	8.94e-16	49.9908	null
BW25113_0354	yaiL	DUF2058 family protein	-0.114189	6.92798	0.596792	0.69222	0.530696	null
BW25113_0355	frmB	S-formylglutathione hydrolase	0.186708	6.50724	0.408437	0.516003	0.95455	null
BW25113_0356	frmA	alcohol dehydrogenase class III/glutathione-dependent formaldehyde dehydrogenase	0.0521289	7.22546	0.807767	0.859023	0.219232	null
BW25113_0357	frmR	regulator protein that represses frmRAB operon	0.540406	5.11288	0.074457	0.132517	2.91575	null
BW25113_0358	yaiO	outer membrane protein	-0.152071	8.21265	0.350184	0.456641	1.13087	null
BW25113_4579	yaiX	pseudogene	-0.203349	9.3378	0.145918	0.226755	2.1408	null
BW25113_0360	insC1	IS2 repressor TnpA	-0.472432	6.33849	0.081804	0.143139	2.80451	null
BW25113_0361	insD1	IS2 transposase TnpB	-0.141031	8.11082	0.375329	0.481693	1.05381	null
BW25113_0363	yaiP	putative family 2 glycosyltransferase	0.0300052	9.14029	0.844809	0.889859	0.168351	null
BW25113_0364	yaiS	putative PIG-L family deacetylase	-0.6224	7.60832	0.00268498	0.00804885	6.957	null
BW25113_0365	tauA	taurine transporter subunit	-0.661771	7.70044	0.000157264	0.000712608	10.4546	null
BW25113_0366	tauB	taurine transporter subunit	-0.999858	7.56472	9.29e-06	5.95e-05	14.0369	null
BW25113_0367	tauC	taurine transporter subunit	-0.480969	7.24516	0.0104565	0.0254337	5.29711	null
BW25113_0368	tauD	taurine dioxygenase, 2-oxoglutarate-dependent	-0.987184	7.53197	1.1e-07	1.01e-06	19.9154	null
BW25113_4580	yaiT	pseudogene	-0.319163	11.1504	0.0331207	0.0668472	3.90299	null
BW25113_0372	insF1	IS3 transposase B	-0.749895	7.92951	5.01e-06	3.43e-05	14.8303	null
BW25113_0373	insE1	IS3 transposase A	-1.14987	5.53425	9.78e-05	0.000469526	11.0565	null
BW25113_0375	yaiV	putative transcriptional regulator	-0.626988	7.4014	0.00666528	0.0172697	5.85561	null
BW25113_0376	ampH	D-alanyl-D-alanine- carboxypeptidase/endopeptidase; penicillin-binding protein; weak beta-lactamase	-0.539844	8.97202	0.000154759	0.000703321	10.4735	null
BW25113_0377	sbmA	microcin B17 transporter	0.506155	7.88845	0.00216999	0.00676015	7.20873	null
BW25113_0378	yaiW	putative lipoprotein	0.955672	7.23415	1.27e-06	9.79e-06	16.64	null
BW25113_0379	yaiY	DUF2755 family inner membrane protein	0.112826	5.75138	0.738529	0.804343	0.314118	null
BW25113_0380	yaiZ	DUF2754 family putative inner membrane protein	-0.687919	4.65506	0.0471863	0.0902814	3.46943	null
BW25113_0381	ddlA	D-alanine-D-alanine ligase A	0.483714	7.52924	0.0110441	0.0266995	5.22705	null
BW25113_0382	iraP	anti-RssB factor, RpoS stabilzer during Pi starvation; anti-adapter protein	-0.502132	8.06725	0.00539113	0.0144491	6.11288	null
BW25113_0383	phoA	bacterial alkaline phosphatase	-0.40903	8.28476	0.0155589	0.035826	4.80285	null
BW25113_0384	psiF	PsiF family protein	-0.287863	5.57627	0.323548	0.428806	1.2216	null
BW25113_0385	yaiC	diguanylate cyclase, cellulose regualtor	-0.545354	7.73244	0.0015515	0.0051017	7.61481	null
BW25113_0387	yaiI	UPF0178 family protein	0.715742	5.8296	0.0198406	0.043662	4.51748	null
BW25113_0388	aroL	shikimate kinase II	0.438191	5.94884	0.131159	0.208546	2.26156	null
BW25113_0389	yaiA	OxyR-regulated conserved protein	0.739336	5.51874	0.0094179	0.0232059	5.42937	null
BW25113_0390	aroM	AroM family protein	0.0645358	6.62918	0.78361	0.839894	0.251722	null
BW25113_0391	yaiE	UPF0345 family protein	0.120319	7.09952	0.545057	0.645103	0.632399	null
BW25113_0392	ykiA	pseudogene	-0.0671795	8.09483	0.693573	0.768873	0.379183	null
BW25113_0393	rdgC	nucleoid-associated ssDNA and dsDNA binding protein; competitive inhibitor of RecA function	0.268997	7.47358	0.149557	0.231776	2.1092	null
BW25113_0394	mak	manno(fructo)kinase	-0.165292	7.99019	0.328792	0.434162	1.20369	null
BW25113_0396	araJ	arabinose-inducible putative transporter, MFS family	-0.478545	9.15461	0.00156923	0.00515548	7.59968	null
BW25113_0397	sbcC	exonuclease, dsDNA, ATP-dependent	-0.148965	9.10857	0.294961	0.399177	1.3249	null
BW25113_0398	sbcD	exonuclease, dsDNA, ATP-dependent	0.383527	8.20049	0.0163853	0.037319	4.74394	null
BW25113_0399	phoB	response regulator in two-component regulatory system with PhoR (or CreC)	0.281842	7.37608	0.15173	0.234526	2.09218	null
BW25113_0400	phoR	sensory histidine kinase in two-component regulatory system with PhoB	0.396845	7.89571	0.0183236	0.0408945	4.61195	null
BW25113_0401	brnQ	branched-chain amino acid transport system 2 carrier protein; LIV-II transport system for Ile, Leu, and Val	0.435974	8.58764	0.00377748	0.0106262	6.55623	null
BW25113_0402	proY	proline-specific permease	0.535639	8.30001	0.000867649	0.00310758	8.32999	null
BW25113_0403	malZ	maltodextrin glucosidase	0.721006	8.52032	4.84e-06	3.34e-05	14.8719	null
BW25113_0404	acpH	acyl carrier protein (ACP) phosphodiesterase; ACP hydrolyase	0.373795	6.485	0.161827	0.246463	2.02056	null
BW25113_0405	queA	S-adenosylmethionine:tRNA ribosyltransferase-isomerase	0.113601	7.61589	0.602099	0.696023	0.522792	null
BW25113_0406	tgt	tRNA-guanine transglycosylase	0.325791	7.72041	0.082348	0.143837	2.79749	null
BW25113_0407	yajC	SecYEG protein translocase auxillary subunit	-0.261802	5.2444	0.414944	0.523335	0.934193	null
BW25113_0408	secD	SecYEG protein translocase auxillary subunit	-0.135398	5.85344	0.648946	0.734154	0.445846	null
BW25113_0409	secF	SecYEG protein translocase auxillary subunit	0.816852	5.41054	0.0286914	0.0593245	4.07523	null
BW25113_0410	yajD	HNH nuclease family protein	0.680273	6.19356	0.00633692	0.0165812	5.91431	null
BW25113_0411	tsx	nucleoside channel, receptor of phage T6 and colicin K	0.83339	7.77757	9.07e-05	0.000438787	11.1542	null
BW25113_0412	yajI	putative lipoprotein	1.14181	6.95039	3.77e-07	3.14e-06	18.2799	null
BW25113_0413	nrdR	Nrd regulon repressor	1.54225	5.59984	1.49e-07	1.33e-06	19.5194	null
BW25113_0418	pgpA	phosphatidylglycerophosphatase A	1.62583	6.53809	6.14e-07	5.03e-06	17.6013	null
BW25113_0419	yajO	2-carboxybenzaldehyde reductase	1.17728	7.46789	2.53e-10	3.47e-09	28.1035	null
BW25113_0423	thiI	tRNA s(4)U8 sulfurtransferase	0.528452	8.33148	0.000952919	0.00335688	8.21866	null
BW25113_0424	yajL	oxidative-stress-resistance chaperone	-0.433608	7.04788	0.0293919	0.0603956	4.04941	null
BW25113_0425	panE	2-dehydropantoate reductase, NADPH-specific	0.263058	8.02326	0.115297	0.188151	2.41004	null
BW25113_0426	yajQ	phage Phi6 host factor, ATP/GTP binding protein	0.624856	6.4607	0.0061542	0.0161777	5.94985	null
BW25113_0427	yajR	putative transporter	0.690259	8.21717	1.73e-05	0.000104177	13.2287	null
BW25113_0428	cyoE	protoheme IX farnesyltransferase	1.09609	7.76843	4.28e-10	5.67e-09	27.3948	null
BW25113_0429	cyoD	cytochrome o ubiquinol oxidase subunit IV	1.0123	6.60857	5.39e-06	3.67e-05	14.7354	null
BW25113_0430	cyoC	cytochrome o ubiquinol oxidase subunit III	1.17985	7.42251	2.14e-07	1.85e-06	19.0403	null
BW25113_0431	cyoB	cytochrome o ubiquinol oxidase subunit I	1.11042	9.2661	1.06e-12	1.82e-11	35.675	null
BW25113_0432	cyoA	cytochrome o ubiquinol oxidase subunit II	0.578367	8.44098	0.000520995	0.00204284	8.93521	null
BW25113_0433	ampG	muropeptide transporter	0.530109	8.88866	0.00223079	0.00693325	7.17225	null
BW25113_0434	yajG	putative lipoprotein	1.08421	7.89594	7.32e-09	8.24e-08	23.5335	null
BW25113_0435	bolA	stationary-phase morphogene, transcriptional repressor for mreB; also regulator for dacA, dacC, and ampC	0.514529	6.37842	0.0336686	0.0677465	3.88371	null
BW25113_0436	tig	peptidyl-prolyl cis/trans isomerase (trigger factor)	0.843197	8.15539	7.93e-06	5.16e-05	14.2417	null
BW25113_0437	clpP	proteolytic subunit of ClpA-ClpP and ClpX-ClpP ATP-dependent serine proteases	1.08573	6.94673	9.07e-07	7.18e-06	17.0885	null
BW25113_0438	clpX	ATPase and specificity subunit of ClpX-ClpP ATP-dependent serine protease	1.21355	8.04586	1.15e-13	2.18e-12	38.7387	null
BW25113_0439	lon	DNA-binding ATP-dependent protease La	0.140085	7.77398	0.442712	0.547634	0.868717	null
BW25113_0440	hupB	HU, DNA-binding transcriptional regulator, beta subunit	1.04667	6.47158	6.22e-06	4.18e-05	14.5462	null
BW25113_0441	ppiD	periplasmic folding chaperone, has an inactive PPIase domain	1.10704	9.48199	7.27e-15	1.56e-13	42.542	null
BW25113_0442	ybaV	putative competence-suppressing periplasmic helix-hairpin-helix DNA-binding protein	1.02319	6.93602	0.000257229	0.00110336	9.82388	null
BW25113_0443	fadM	long-chain acyl-CoA thioesterase III	0.75875	6.24082	0.00227199	0.00703379	7.15148	null
BW25113_0444	queC	7-cyano-7-deazaguanine (preQ0) synthase; queuosine biosynthesis	0.697066	7.48709	0.00173775	0.00564527	7.46874	null
BW25113_0445	ybaE	putative ABC superfamily transporter periplasmic-binding protein	0.233495	9.08268	0.162655	0.247304	2.01564	null
BW25113_0446	cof	thiamine pyrimidine pyrophosphate hydrolase; HMP-PP phosphatase	0.305425	7.58636	0.125655	0.201169	2.31352	null
BW25113_0447	ybaO	putative DNA-binding transcriptional regulator	0.824149	6.45673	0.000890999	0.00317403	8.29947	null
BW25113_0448	mdlA	putative multidrug transporter subunit of ABC superfamily, ATP-binding component	0.552799	9.05762	0.000117742	0.000553455	10.8192	null
BW25113_0449	mdlB	putative multidrug transporter subunit of ABC superfamily, ATP-binding component	-0.0506888	9.32477	0.731642	0.799033	0.323673	null
BW25113_0450	glnK	nitrogen assimilation regulatory protein for GlnL, GlnE, and AmtB	-0.652952	6.16135	0.0304014	0.0621804	4.0074	null
BW25113_0451	amtB	ammonium transporter	-0.947906	8.67145	3.75e-08	3.79e-07	21.3325	null
BW25113_0452	tesB	acyl-CoA thioesterase 2	-0.0653151	7.5516	0.759841	0.821695	0.283324	null
BW25113_0453	ybaY	outer membrane lipoprotein	0.936424	6.79985	1.14e-05	7.16e-05	13.7701	null
BW25113_0454	ybaZ	excision repair protein, alkyltransferase-like protein ATL	-0.633686	5.78323	0.0499979	0.09502	3.39562	null
BW25113_0456	ybaA	DUF1428 family protein	-0.127705	5.74161	0.658139	0.740546	0.433339	null
BW25113_0457	ylaB	putative membrane-anchored cyclic-di-GMP phosphodiesterase	0.0782483	8.84706	0.586053	0.68224	0.55165	null
BW25113_0458	ylaC	DUF1449 family inner membrane protein	0.44407	6.29154	0.0644285	0.117985	3.08332	null
BW25113_0459	maa	maltose O-acetyltransferase	0.22977	8.21632	0.160197	0.244356	2.03294	null
BW25113_0460	hha	modulator of gene expression, with H-NS	0.128711	6.32877	0.598721	0.693532	0.527966	null
BW25113_0461	tomB	Hha toxicity attenuator; conjugation-related protein	0.192818	7.67585	0.272587	0.374771	1.41592	null
BW25113_0462	acrB	multidrug efflux system protein	0.900755	9.97467	6.73e-08	6.45e-07	20.5631	null
BW25113_0463	acrA	multidrug efflux system	1.34898	8.61833	2.4e-16	5.68e-15	47.3241	null
BW25113_0464	acrR	transcriptional repressor	0.0495739	8.01105	0.780832	0.837555	0.255744	null
BW25113_0465	mscK	mechanosensitive channel protein, intermediate conductance, K+ regulated	0.803007	9.8885	7.53e-09	8.43e-08	23.5	null
BW25113_0466	ybaM	DUF2496 family protein	-1.33759	5.23257	7.04e-06	4.64e-05	14.3949	null
BW25113_0467	priC	primosomal replication protein N''	-0.877353	7.75377	3.04e-06	2.2e-05	15.4713	null
BW25113_0468	ybaN	DUF454 family inner membrane protein	-0.611641	6.89293	0.0110606	0.026723	5.22578	null
BW25113_0469	apt	adenine phosphoribosyltransferase	-0.523085	7.91639	0.0180791	0.0404337	4.6283	null
BW25113_0471	ybaB	DNA-binding protein, putative nucleoid-associated protein	-1.19326	6.8936	3.41e-08	3.48e-07	21.4562	null
BW25113_0472	recR	gap repair protein	-0.656858	7.97434	0.00275838	0.00824401	6.92244	null
BW25113_0473	htpG	protein refolding molecular co-chaperone Hsp90, Hsp70-dependent; heat-shock protein; ATPase	0.874305	9.35751	5.58e-10	7.29e-09	27.0314	null
BW25113_0476	aes	acetyl esterase	0.405711	7.10503	0.0517033	0.0978864	3.35275	null
BW25113_0477	gsk	inosine/guanosine kinase	1.01536	7.92867	0.0017869	0.00577506	7.43595	null
BW25113_0478	ybaL	inner membrane putative NAD(P)-binding transporter	0.335333	8.79406	0.0232079	0.049649	4.33209	null
BW25113_0479	fsr	putative fosmidomycin efflux system protein	-1.01735	7.99386	5.22e-08	5.16e-07	20.8863	null
BW25113_0480	ushA	bifunctional UDP-sugar hydrolase/5'-nucleotidase	0.606316	7.91905	0.00070048	0.00260272	8.58576	null
BW25113_0481	ybaK	Cys-tRNA(Pro)/Cys-tRNA(Cys) deacylase	0.916118	5.51419	0.00127351	0.00430866	7.85854	null
BW25113_0482	ybaP	TraB family protein	0.40275	7.36997	0.0347975	0.0697003	3.84269	null
BW25113_0483	ybaQ	putative DNA-binding transcriptional regulator	-0.635072	6.15812	0.015423	0.0355337	4.81467	null
BW25113_0484	copA	copper transporter	-1.00256	10.3395	2.12e-13	3.9e-12	37.8979	null
BW25113_0485	glsA	glutaminase 1	0.24097	7.76105	0.246221	0.34497	1.53546	null
BW25113_0486	ybaT	putative amino acid transporter	-0.522749	8.20203	0.00644715	0.0168142	5.89417	null
BW25113_0487	cueR	copper-responsive regulon transcriptional regulator	-1.10251	6.73338	1.11e-06	8.58e-06	16.8308	null
BW25113_0488	ybbJ	inner membrane protein that stimulates the ftsH htpX mutant suppressor activity of QmcA	-1.58404	7.61481	4.6e-18	1.25e-16	52.8261	null
BW25113_0489	qmcA	PHB domain membrane-anchored putative protease	-0.567089	7.84796	0.0182014	0.0406615	4.62019	null
BW25113_0490	fetA	iron exporter, ATP-binding subunit, ABC transporter FetAB subunit; peroxide resistance protein	-0.483946	8.50044	0.0023538	0.00721397	7.11499	null
BW25113_0491	fetB	iron exporter permease subunit, ABC transporter FetAB; peroxide resistance protein	-0.641887	8.42367	0.00196347	0.00623911	7.32444	null
BW25113_0492	ybbN	DnaK co-chaperone, thioredoxin-like protein	-0.662464	8.01479	4.87e-05	0.000255055	11.9369	null
BW25113_0493	ybbO	putative oxidoreductase	-0.770718	7.2976	4.42e-05	0.000235436	12.0524	null
BW25113_0494	tesA	multifunctional acyl-CoA thioesterase 1; protease I; lysophospholipase L1	-0.697688	7.18488	0.00386321	0.0108137	6.53099	null
BW25113_0495	ybbA	putative ABC superfamily transporter ATP-binding subunit	-1.02412	7.89683	1.47e-09	1.82e-08	25.7147	null
BW25113_0496	ybbP	putative ABC transporter permease	-1.7901	10.1732	2.15e-31	1.74e-29	95.533	null
BW25113_0497	rhsD	Rhs family putative polymorphic toxin	-2.18426	11.3885	3.39e-52	2.24e-49	161.608	dpaA sick
BW25113_0499	rhsH	pseudogene	-0.791801	8.68649	1.88e-07	1.65e-06	19.2079	null
BW25113_0501	ybbD	pseudogene	-1.17255	5.13838	0.000108577	0.000515256	10.9224	null
BW25113_4632	ylbI	pseudogene	-0.335846	6.12778	0.18114	0.270383	1.88692	null
BW25113_0502	ylbG	pseudogene	-0.0124771	5.45906	0.984834	0.993842	0.00891177	null
BW25113_0503	mnmH	tRNA 2-selenouridine synthase, selenophosphate-dependent	-0.189015	7.31255	0.334911	0.440631	1.18236	null
BW25113_0504	allS	allD operon transcriptional activator	0.349426	6.0586	0.208371	0.301292	1.73077	null
BW25113_0505	allA	ureidoglycolate lyase, releasing urea	-0.282203	5.2441	0.33991	0.446027	1.1648	null
BW25113_0506	allR	transcriptional repressor of all and gcl operons; glyoxylate-induced	0.779442	6.45131	0.00164353	0.00537292	7.54008	null
BW25113_0507	gcl	glyoxylate carboligase	-0.120564	8.64528	0.420761	0.528543	0.919908	null
BW25113_0508	hyi	hydroxypyruvate isomerase	-0.191145	7.5116	0.290159	0.39456	1.34168	null
BW25113_0509	glxR	tartronate semialdehyde reductase, NADH-dependent	-0.0767268	8.31962	0.626292	0.71566	0.482654	null
BW25113_0511	ybbW	putative allantoin transporter	-0.31364	9.13156	0.0283855	0.0588451	4.08694	null
BW25113_0512	allB	allantoinase	-0.240366	7.70558	0.17148	0.258489	1.95183	null
BW25113_0513	ybbY	putative uracil/xanthine transporter	-1.11593	9.37948	6.9e-07	5.58e-06	17.4515	null
BW25113_0514	glxK	glycerate kinase II	-1.70768	8.72962	1.4e-27	7.62e-26	83.4397	null
BW25113_0515	allE	S-ureidoglycine aminohydrolase	-1.32139	8.92686	1.99e-07	1.73e-06	19.1424	null
BW25113_0516	allC	allantoate amidohydrolase	-0.342142	9.00693	0.0156064	0.0359147	4.79928	null
BW25113_0517	allD	ureidoglycolate dehydrogenase	-0.465511	8.17841	0.00335286	0.00964342	6.69624	null
BW25113_0518	fdrA	putative NAD(P)-binding acyl-CoA synthetase	-1.48397	9.11489	9.27e-24	3.96e-22	71.0972	null
BW25113_4572	ylbE	NO-induced DUF1116 protein	-1.19545	8.76188	1.18e-11	1.91e-10	32.2883	null
BW25113_0520	ylbF	putative anaerobic allantoin catabolic oxamate carbamoyltransferase; DUF2877 family protein	-1.34772	8.09559	1.53e-16	3.7e-15	47.9416	null
BW25113_0521	ybcF	putative carbonate kinase	-1.03814	8.05482	1.15e-10	1.64e-09	29.1857	null
BW25113_0522	purK	N5-carboxyaminoimidazole ribonucleotide synthase	-1.30774	8.50605	1.96e-13	3.63e-12	38.0031	null
BW25113_0523	purE	N5-carboxyaminoimidazole ribonucleotide mutase	-1.62945	7.69129	3.56e-17	9e-16	49.9813	null
BW25113_0527	ybcI	DUF457 family inner membrane protein	-0.212466	6.04453	0.405172	0.512693	0.963833	null
BW25113_0528	ybcJ	ribosome-associated protein; putative RNA-binding protein	0.173074	4.48656	0.690034	0.76623	0.384151	null
BW25113_0529	folD	bifunctional 5,10-methylene-tetrahydrofolate dehydrogenase/ 5,10-methylene-tetrahydrofolate cyclohydrolase	1.6674	3.42903	0.0050111	0.0135763	6.20276	null
BW25113_0530	sfmA	FimA homolog	-0.411313	7.33622	0.0365731	0.0728163	3.7796	null
BW25113_0531	sfmC	putative periplasmic pilus chaperone	-0.229315	7.69575	0.202073	0.29441	1.7641	null
BW25113_0532	sfmD	putative outer membrane export usher protein	-0.0565022	10.2707	0.681569	0.760234	0.395485	null
BW25113_0533	sfmH	FimA homolog	-0.129588	8.08575	0.424601	0.531521	0.911801	null
BW25113_0534	sfmF	FimA homolog	0.186122	7.61579	0.327938	0.433323	1.20648	null
BW25113_0535	sfmZ	response regulator family protein	-0.475056	6.77678	0.040265	0.0790963	3.66025	null
BW25113_0537	intD	DLP12 prophage; putative phage integrase	-0.0817016	7.31599	0.666232	0.747364	0.420117	null
BW25113_4633	xisD	pseudogene	-0.452963	6.25803	0.0935888	0.158793	2.65478	null
BW25113_0539	exoD	pseudogene	0.0345348	5.51445	0.923386	0.950918	0.0726079	null
BW25113_4508	peaD	pseudogene	-0.509356	5.81545	0.0746294	0.132625	2.91457	null
BW25113_0542	renD	pseudogene	-0.700712	9.0605	1.43e-06	1.09e-05	16.482	null
BW25113_0540	insE1	IS3 transposase A	-1.11972	5.75772	0.000137135	0.000631169	10.6297	null
BW25113_0541	insF1	IS3 transposase B	-0.690069	8.01419	2.21e-05	0.000129457	12.9152	null
BW25113_0543	emrE	DLP12 prophage; multidrug resistance protein	-0.455559	7.40481	0.0266789	0.0559202	4.16049	null
BW25113_0544	ybcK	DLP12 prophage; putative recombinase	-0.643563	5.98076	0.0125762	0.0298581	5.06573	null
BW25113_0545	ybcL	inactive polymorphonuclear leukocyte migration suppressor; DLP12 prophage; secreted protein, UPF0098 family	-0.463038	8.17067	0.00352686	0.0100589	6.63539	null
BW25113_0546	ybcM	DLP12 prophage; putative DNA-binding transcriptional regulator	-0.632876	6.55058	0.0139413	0.0326503	4.93676	null
BW25113_4588	ylcH	uncharacterized protein, DLP12 prophage	-0.064972	5.20551	0.889719	0.924154	0.113795	null
BW25113_0547	ybcN	DLP12 prophage; uncharacterized protein	0.646998	6.75664	0.00516131	0.0139082	6.16792	null
BW25113_0548	ninE	DLP12 prophage; conserved protein	0.287169	5.21014	0.34825	0.454866	1.13649	null
BW25113_0549	ybcO	DLP12 prophage; uncharacterized protein	0.627378	5.08188	0.0427648	0.0833472	3.58472	null
BW25113_0550	rusA	DLP12 prophage; endonuclease RUS	0.234046	6.55589	0.380115	0.486567	1.03929	null
BW25113_4509	ylcG	uncharacterized protein, DLP12 prophage	0.539645	5.4699	0.0590343	0.109572	3.19005	null
BW25113_0551	quuD	DLP12 prophage; putative antitermination protein	-0.374064	7.15138	0.0655285	0.119614	3.06355	null
BW25113_0553	nmpC	pseudogene	-0.0748885	9.63637	0.587528	0.683556	0.548869	null
BW25113_0552	insH1	IS5 transposase and trans-activator	-0.115586	8.11228	0.468661	0.573481	0.802181	null
BW25113_0554	essD	DLP12 prophage; putative phage lysis protein	0.0202905	7.0261	0.927456	0.954119	0.0677587	null
BW25113_0555	rrrD	DLP12 prophage; putative lysozyme	-0.256794	7.6338	0.15895	0.243014	2.04089	null
BW25113_0556	rzpD	DLP12 prophage; putative murein endopeptidase	-0.486902	7.95813	0.00353767	0.0100801	6.63235	null
BW25113_4510	rzoD	DLP12 prophage; putative lipoprotein	-0.522485	6.82057	0.0150124	0.0346895	4.84936	null
BW25113_0557	borD	DLP12 prophage; putative lipoprotein	-0.218388	7.24262	0.265788	0.36712	1.44568	null
BW25113_0558	ybcV	DLP12 prophage; uncharacterized protein	-1.13024	4.6612	0.000771504	0.00281315	8.4736	null
BW25113_0559	ybcW	DLP12 prophage; uncharacterized protein	-0.111774	6.39655	0.63448	0.722728	0.468475	null
BW25113_4589	ylcI	DUF3950 family protein, DLP12 prophage	-0.540148	4.57274	0.102817	0.171736	2.54174	null
BW25113_0560	nohD	DLP12 prophage; DNA packaging protein	0.316208	5.7562	0.269308	0.371292	1.42937	null
BW25113_4634	aaaD	pseudogene	1.67788	5.64844	1.48e-07	1.32e-06	19.5275	null
BW25113_0561	tfaD	pseudogene	0.125705	6.10253	0.644215	0.730074	0.453885	null
BW25113_0562	ybcY	pseudogene	-0.279702	7.28606	0.183281	0.272758	1.87431	null
BW25113_0563	tfaX	pseudogene	-0.23467	6.66681	0.281485	0.384874	1.37754	null
BW25113_0565	ompT	DLP12 prophage; outer membrane protease VII (outer membrane protein 3b)	-0.47539	9.0985	0.00138046	0.0046116	7.76052	null
BW25113_0566	envY	porin thermoregulatory transcriptional activator	0.165341	7.56134	0.356634	0.461567	1.11539	null
BW25113_0567	ybcH	PRK09936 family protein	0.383485	6.46583	0.104009	0.173072	2.53056	null
BW25113_0568	nfrA	bacteriophage N4 receptor, outer membrane subunit	0.117249	9.02913	0.408165	0.515823	0.955053	null
BW25113_0569	nfrB	bacteriophage N4 receptor, inner membrane subunit	0.181813	8.55052	0.235136	0.332016	1.59068	null
BW25113_0570	cusS	sensory histidine kinase in two-component regulatory system with CusR, senses copper ions	0.411721	7.7712	0.0196583	0.0434034	4.52605	null
BW25113_0571	cusR	response regulator in two-component regulatory system with CusS	0.143835	6.35366	0.549177	0.648433	0.62497	null
BW25113_0572	cusC	copper/silver efflux system, outer membrane component	-0.328579	8.59535	0.0462727	0.0887899	3.49346	null
BW25113_0573	cusF	periplasmic copper- and silver-binding protein	-0.98006	8.21379	1.95e-05	0.000116076	13.0726	null
BW25113_0574	cusB	copper/silver efflux system, membrane fusion protein	-1.1968	8.39287	8.87e-11	1.28e-09	29.5402	null
BW25113_0575	cusA	copper/silver efflux system, membrane component	-0.40333	9.20982	0.0051349	0.0138653	6.17238	null
BW25113_0576	pheP	phenylalanine transporter	0.231304	7.8526	0.196366	0.287672	1.7975	null
BW25113_0577	ybdG	mechanosensitive channel protein, miniconductance	-0.0319667	9.66242	0.819918	0.869384	0.201934	null
BW25113_0578	nfsB	dihydropteridine reductase, NAD(P)H-dependent, oxygen-insensitive	0.431224	6.77782	0.0850769	0.147469	2.76152	null
BW25113_0579	ybdF	DUF419 family protein	-0.229609	4.49113	0.512462	0.615512	0.700141	null
BW25113_0580	ybdJ	DUF1158 family putative inner membrane protein	-0.127467	4.15749	0.729255	0.797443	0.326547	null
BW25113_0581	ybdK	weak gamma-glutamyl:cysteine ligase	0.725854	7.01245	0.000370969	0.00150664	9.37445	null
BW25113_4415	hokE	toxic polypeptide, small	-0.0144205	5.03544	1	1	0	null
BW25113_0582	insL1	IS186 transposase	0.397276	7.66169	0.0231567	0.049584	4.33398	null
BW25113_0583	entD	phosphopantetheinyltransferase component of enterobactin synthase multienzyme complex	0.452237	6.03235	0.0850361	0.147469	2.76152	null
BW25113_0584	fepA	iron-enterobactin outer membrane transporter	0.368988	8.49933	0.0202328	0.0443024	4.49647	null
BW25113_0585	fes	enterobactin/ferric enterobactin esterase	-0.350736	7.41451	0.0588385	0.109362	3.19282	null
BW25113_4511	ybdZ	stimulator of EntF adenylation activity, MbtH-like	-1.15022	5.39568	7.31e-05	0.000362033	11.4316	null
BW25113_0586	entF	enterobactin synthase multienzyme complex component, ATP-dependent	-1.25962	10.406	9.81e-19	2.84e-17	54.9646	null
BW25113_0587	fepE	regulator of length of O-antigen component of lipopolysaccharide chains	-0.658877	8.64177	0.00439299	0.0120961	6.36931	null
BW25113_0588	fepC	iron-enterobactin transporter subunit	-0.463751	7.37682	0.0257798	0.0543223	4.20231	null
BW25113_0589	fepG	iron-enterobactin transporter subunit	-1.66955	8.8456	5.93e-30	4.21e-28	90.9412	null
BW25113_0590	fepD	iron-enterobactin transporter subunit	-1.91675	8.82298	1.24e-37	1.64e-35	115.557	null
BW25113_0591	entS	enterobactin exporter, iron-regulated	-1.58266	8.787	2.08e-18	5.9e-17	53.9117	null
BW25113_0592	fepB	iron-enterobactin transporter subunit	-1.03756	8.00278	1.68e-09	2.06e-08	25.5324	null
BW25113_0593	entC	isochorismate synthase 1	-1.17572	8.21508	5.04e-13	9.01e-12	36.6915	null
BW25113_0594	entE	2,3-dihydroxybenzoate-AMP ligase component of enterobactin synthase multienzyme complex	-0.455838	8.64433	0.00226596	0.00702058	7.15419	null
BW25113_0595	entB	isochorismatase	-1.05537	7.66429	7.53e-08	7.14e-07	20.417	null
BW25113_0596	entA	2,3-dihydro-2,3-dihydroxybenzoate dehydrogenase	-0.824587	8.14762	7.97e-06	5.18e-05	14.2367	null
BW25113_0597	entH	enterobactin synthesis proofreading thioesterase	-1.06343	7.01292	3.09e-07	2.62e-06	18.5447	null
BW25113_0598	cstA	carbon starvation protein involved in peptide utilization; APC peptide transporter family protein	-0.805396	9.44591	1.85e-08	1.97e-07	22.2784	null
BW25113_4512	ybdD	DUF466 family protein	-0.705325	4.493	0.153421	0.236407	2.08066	null
BW25113_0599	ybdH	putative oxidoreductase	-0.853262	8.164	8.04e-07	6.44e-06	17.2446	null
BW25113_0600	ybdL	methionine aminotransferase, PLP-dependent	-0.335324	7.77297	0.0602752	0.111615	3.1634	null
BW25113_0601	ybdM	Spo0J family protein, ParB-like nuclease domain	0.0099795	6.5647	0.975652	0.987955	0.0174821	null
BW25113_0602	ybdN	PAPS reductase-like domain protein	-0.257146	7.98989	0.118219	0.191895	2.38161	null
BW25113_0603	ybdO	putative DNA-binding transcriptional regulator	-0.283594	7.31252	0.135216	0.21338	2.2285	null
BW25113_0604	dsbG	thiol:disulfide interchange protein, periplasmic	0.311389	7.5508	0.120891	0.195592	2.35408	null
BW25113_0605	ahpC	alkyl hydroperoxide reductase, C22 subunit	0.806432	6.17501	0.00128003	0.00431968	7.85486	null
BW25113_0606	ahpF	alkyl hydroperoxide reductase, F52a subunit, FAD/NAD(P)-binding	1.24833	8.16033	1.12e-07	1.02e-06	19.8985	null
BW25113_0607	uspG	universal stress protein UP12	0.539843	6.81183	0.0205665	0.0448847	4.47763	null
BW25113_0608	ybdR	putative Zn-dependent NAD(P)-binding oxidoreductase	0.603157	7.64226	0.00312712	0.00913302	6.77469	null
BW25113_0610	rnk	regulator of nucleoside diphosphate kinase	0.588935	5.88574	0.0338721	0.068087	3.87648	null
BW25113_0611	rna	ribonuclease I	0.823004	6.52422	0.000647528	0.0024528	8.67136	null
BW25113_0612	citT	citrate:succinate antiporter	0.529158	8.02127	0.00107325	0.00372634	8.06803	null
BW25113_0613	citG	2-(5''-triphosphoribosyl)-3'-dephosphocoenzyme-A synthase	-0.762535	7.74786	9e-06	5.8e-05	14.0732	null
BW25113_0614	citX	apo-citrate lyase phosphoribosyl-dephospho-CoA transferase	-0.707896	6.92188	0.000783097	0.00284841	8.45563	null
BW25113_0615	citF	citrate lyase, citrate-ACP transferase (alpha) subunit	-0.693319	8.54535	2.31e-05	0.000134296	12.8623	null
BW25113_0616	citE	citrate lyase, citryl-ACP lyase (beta) subunit	-0.760188	7.36827	6.42e-05	0.000326336	11.5814	null
BW25113_0617	citD	citrate lyase, acyl carrier (gamma) subunit	0.12356	5.41591	0.737067	0.80319	0.316186	null
BW25113_0618	citC	[citrate [pro-3S]-lyase] ligase	-0.020163	7.99152	0.90723	0.938172	0.0920759	null
BW25113_0619	citA	sensory histidine kinase in two-component regulatory system with CitB	0.234395	8.50116	0.138237	0.217457	2.2012	null
BW25113_0620	citB	response regulator in two-component regulatory system with CitA	0.440098	7.48505	0.0180114	0.0403483	4.63135	null
BW25113_0621	dcuC	anaerobic C4-dicarboxylate transport	0.210929	8.44855	0.181867	0.27106	1.88331	null
BW25113_0622	pagP	phospholipid:lipid A palmitoyltransferase	0.193935	7.19197	0.314016	0.419391	1.25363	null
BW25113_0623	cspE	constitutive cold shock family transcription antitermination protein; negative regulator of cspA transcription; RNA melting protein; ssDNA-binding protein	0.489397	3.91381	0.209028	0.302132	1.72675	null
BW25113_0624	flc	fluoride efflux channel, dual topology membrane protein	1.49748	4.83733	1.19e-05	7.4e-05	13.7221	null
BW25113_4581	ybeM	pseudogene	0.769021	6.48935	0.000649926	0.00245624	8.66933	null
BW25113_0627	tatE	TatABCE protein translocation system subunit	0.10861	4.69479	0.763346	0.82414	0.279039	null
BW25113_0629	ybeF	LysR family putative transcriptional regulator	0.0224126	8.38195	0.889089	0.923983	0.114062	null
BW25113_0632	dacA	D-alanyl-D-alanine carboxypeptidase (penicillin-binding protein 5)	0.164646	7.82976	0.417152	0.525009	0.929586	null
BW25113_0633	rlpA	septal ring protein, suppressor of prc, minor lipoprotein	-0.50334	8.38672	0.00123259	0.00421139	7.89149	null
BW25113_0636	rlmH	23S rRNA m(3)Psi1915 pseudouridine methyltransferase, SAM-dependent	-0.819607	5.82256	0.00301476	0.00889645	6.81255	null
BW25113_0637	rsfS	ribosomal silencing factor	-0.681895	6.60598	0.00184987	0.00593997	7.39533	null
BW25113_0638	cobC	putative alpha-ribazole-5'-P phosphatase	0.120671	7.44269	0.522782	0.624696	0.678773	null
BW25113_0639	nadD	nicotinic acid mononucleotide adenylyltransferase, NAD(P)-dependent	0.870306	4.07064	0.0607124	0.112267	3.15499	null
BW25113_0640	holA	DNA polymerase III, delta subunit	1.63272	3.8191	0.000768608	0.00280598	8.47728	null
BW25113_0643	ybeL	DUF1451 family protein	0.548925	6.14521	0.109216	0.180077	2.47331	null
BW25113_0644	ybeQ	Sel1 family TPR-like repeat protein	-0.0894029	7.69967	0.613026	0.704351	0.505634	null
BW25113_0645	ybeR	uncharacterized protein	-0.0277178	8.1766	0.867783	0.906584	0.141487	null
BW25113_0646	djlB	putative HscC co-chaperone, uncharacterized J domain-containing protein	0.0329653	8.94345	0.832817	0.880151	0.184178	null
BW25113_0647	ybeT	Sel1 family TPR-like repeat protein	-0.264011	7.7402	0.14218	0.222251	2.16974	null
BW25113_0648	ybeU	DUF1266 family protein	0.183355	7.83229	0.278416	0.381466	1.39037	null
BW25113_0649	djlC	J domain-containing HscC co-chaperone; Hsc56	0.128858	8.05306	0.47146	0.576552	0.794478	null
BW25113_0650	hscC	Hsp70 family chaperone Hsc62, binds to RpoD and inhibits transcription	0.426584	8.41519	0.00822222	0.0206962	5.59449	null
BW25113_0651	rihA	ribonucleoside hydrolase 1	0.120871	7.8243	0.473371	0.577999	0.790861	null
BW25113_0652	gltL	glutamate, aspartate ABC transporter ATP-binding subunit	-0.0557925	6.13238	0.839217	0.885592	0.175286	null
BW25113_0653	gltK	glutamate, aspartate ABC transporter permease subunit	0.642544	6.57503	0.00962435	0.0236413	5.40255	null
BW25113_0654	gltJ	glutamate, aspartate ABC transporter permease subunit	1.11993	6.88267	1.73e-07	1.53e-06	19.3172	null
BW25113_0655	gltI	glutamate, aspartate binding protein, periplasmic; part of GltJKLI ABC transporter	0.592792	6.50125	0.00846154	0.0212046	5.55948	null
BW25113_0656	insH1	IS5 transposase and trans-activator	-0.130574	8.12721	0.416549	0.524567	0.930801	null
BW25113_0658	ybeX	putative ion transport	0.470203	7.74233	0.00703661	0.0181254	5.78584	null
BW25113_0660	ybeZ	PhoH-like heat shock protein	0.817993	7.17608	0.00019522	0.000866384	10.1727	null
BW25113_0661	miaB	tRNA-i(6)A37 methylthiotransferase	0.0987502	8.29269	0.533511	0.635033	0.655096	null
BW25113_0662	ubiF	2-octaprenyl-3-methyl-6-methoxy-1,4-benzoquinol oxygenase	-1.55135	6.00275	2.96e-09	3.48e-08	24.7747	null
BW25113_0674	asnB	asparagine synthetase B	0.596498	8.66308	0.00012244	0.00057418	10.7662	null
BW25113_0675	umpH	UMP phosphatase	1.10637	7.02951	8.02e-08	7.57e-07	20.3342	null
BW25113_0676	nagC	N-acetylglucosamine-inducible nag divergent operon transcriptional repressor	0.990045	7.56142	5.75e-08	5.58e-07	20.7721	null
BW25113_0677	nagA	N-acetylglucosamine-6-phosphate deacetylase	0.726481	7.30156	0.00305763	0.00900289	6.7954	null
BW25113_0678	nagB	glucosamine-6-phosphate deaminase	0.986692	7.06247	0.000174996	0.000785406	10.3143	null
BW25113_0679	nagE	fused N-acetyl glucosamine specific PTS enzyme: IIC, IIB, and IIA components	0.28314	8.63175	0.0906033	0.155212	2.68768	null
BW25113_0681	chiP	chitoporin, uptake of chitosugars	-0.00941356	7.42187	0.96554	0.982106	0.0260487	null
BW25113_0682	chiQ	chitosugar-induced verified lipoprotein	0.124221	4.9253	0.711074	0.781512	0.35566	null
BW25113_0683	fur	ferric iron uptake regulon transcriptional repressor; autorepressor	0.252596	4.42049	0.474982	0.579788	0.786403	null
BW25113_0685	ybfE	LexA-regulated protein, CopB family	1.08726	5.51411	0.00125791	0.0042668	7.87263	null
BW25113_0686	ybfF	acyl-CoA esterase	0.536817	6.63807	0.0144521	0.0335695	4.89671	null
BW25113_0688	pgm	phosphoglucomutase	-0.752408	8.30022	1.9e-06	1.44e-05	16.0859	null
BW25113_0689	ybfP	lipoprotein	-0.379813	7.3047	0.0784176	0.138495	2.8521	null
BW25113_0691	ybfG	pseudogene	-0.386763	8.18501	0.0215912	0.046731	4.41948	null
BW25113_4636	ybfI	pseudogene	-0.8995	5.80503	0.00101552	0.00354452	8.14019	null
BW25113_0692	potE	putrescine/proton symporter: putrescine/ornithine antiporter	0.189046	8.37847	0.346488	0.453311	1.14143	null
BW25113_0693	speF	ornithine decarboxylase isozyme, inducible	0.10454	8.70534	0.503621	0.606728	0.720878	null
BW25113_4590	ybfK	uncharacterized protein	-1.47832	7.24653	2.42e-08	2.55e-07	21.9017	null
BW25113_0694	kdpE	response regulator in two-component regulatory system with KdpD	-1.1887	7.68931	2e-10	2.79e-09	28.419	null
BW25113_0695	kdpD	fused sensory histidine kinase in two-component regulatory system with KdpE: signal sensing protein	-1.59179	9.59983	2.88e-24	1.3e-22	72.7062	null
BW25113_0696	kdpC	potassium translocating ATPase, subunit C	-1.18218	7.322	6.58e-06	4.38e-05	14.4773	null
BW25113_0697	kdpB	potassium translocating ATPase, subunit B	-1.45355	9.24011	4.09e-23	1.62e-21	69.0615	null
BW25113_0698	kdpA	potassium translocating ATPase, subunit A	-0.89585	8.75803	8.26e-08	7.75e-07	20.2987	null
BW25113_0699	ybfA	DUF2517 family protein	-2.73475	4.72372	1.09e-07	1e-06	19.9304	dpaA sick
BW25113_0700	rhsC	Rhs family putative polymorphic toxin	-2.12376	11.3451	4.66e-46	1.54e-43	142.217	dpaA sick
BW25113_0703	rhsO	pseudogene	-1.84423	10.6476	1.07e-21	3.75e-20	64.5323	null
BW25113_0704	ybfC	putative periplasmic protein	-0.884321	5.42701	0.0220323	0.0474579	4.39721	null
BW25113_0705	ybfL	pseudogene	-0.906536	8.04355	8.7e-08	8.09e-07	20.2372	null
BW25113_0706	ybfD	H repeat-associated putative transposase	-0.646503	7.7588	0.000308097	0.00128681	9.60198	null
BW25113_0707	ybgA	DUF1722 family protein	0.520798	6.35219	0.030473	0.0622948	4.00474	null
BW25113_0708	phr	deoxyribodipyrimidine photolyase, FAD-binding	0.34124	7.34609	0.0709273	0.127592	2.97039	null
BW25113_0709	dtpD	dipeptide and tripeptide permease D	0.0961047	8.0279	0.584566	0.681499	0.553216	null
BW25113_0710	ybgI	NIF3 family metal-binding protein	-0.738879	7.40437	0.0001194	0.000560588	10.8008	null
BW25113_0711	ybgJ	putative allophanate hydrolase, subunit 1	-0.811813	7.28986	6.92e-05	0.000345943	11.4972	null
BW25113_0712	ybgK	putative allophanate hydrolase, subunit 2	-0.890222	8.47806	8.96e-09	1e-07	23.2541	null
BW25113_0713	ybgL	UPF0271 family protein	-1.33954	7.70373	5.83e-14	1.13e-12	39.6868	null
BW25113_0714	nei	endonuclease VIII/ 5-formyluracil/5-hydroxymethyluracil DNA glycosylase	-0.513851	7.04478	0.0208858	0.0454815	4.45858	null
BW25113_0715	abrB	regulator of aidB expression; inner membrane protein	-0.332309	7.92749	0.0801015	0.140718	2.82912	null
BW25113_0716	ybgO	putative fimbrial protein	0.231794	7.20667	0.229867	0.325618	1.61875	null
BW25113_0717	ybgP	putative periplasmic pilin chaperone	0.40206	6.13648	0.114937	0.187872	2.41218	null
BW25113_0718	ybgQ	putative outer membrane protein	0.0655689	8.96042	0.650089	0.735238	0.443717	null
BW25113_0719	ybgD	putative fimbrial-like adhesin protein	-0.456995	8.52255	0.00382269	0.010723	6.54315	null
BW25113_0720	gltA	citrate synthase	0.0764231	7.70875	0.682306	0.760628	0.394736	null
BW25113_0721	sdhC	succinate dehydrogenase, membrane subunit, binds cytochrome b556	-0.356204	5.47079	0.274111	0.376736	1.40837	null
BW25113_0722	sdhD	succinate dehydrogenase, membrane subunit, binds cytochrome b556	0.0787909	5.7523	0.784888	0.840543	0.250606	null
BW25113_0723	sdhA	succinate dehydrogenase, flavoprotein subunit	0.0286964	8.68013	0.869922	0.908377	0.138637	null
BW25113_0724	sdhB	succinate dehydrogenase, FeS subunit	0.321916	6.71888	0.138669	0.217963	2.19785	null
BW25113_0726	sucA	2-oxoglutarate decarboxylase, thiamine triphosphate-binding	-1.10042	8.98601	3.83e-14	7.68e-13	40.2435	null
BW25113_0727	sucB	dihydrolipoyltranssuccinase	-0.429528	7.13492	0.0299219	0.0612627	4.02885	null
BW25113_0728	sucC	succinyl-CoA synthetase, beta subunit	0.0735886	7.79527	0.687572	0.764569	0.387282	null
BW25113_0729	sucD	succinyl-CoA synthetase, NAD(P)-binding, alpha subunit	0.736976	7.16243	0.000390457	0.00157932	9.30648	null
BW25113_0730	mngR	Transcriptional repressor for the mannosyl-D-glycerate catabolic operon	-0.39326	6.63163	0.0725301	0.129887	2.94467	null
BW25113_0731	mngA	fused 2-O-a-mannosyl-D-glycerate specific PTS enzymes: IIA component/IIB component/IIC component	0.237827	8.00296	0.150858	0.233518	2.09839	null
BW25113_0732	mngB	alpha-mannosidase	0.0860286	8.96255	0.561685	0.660552	0.598255	null
BW25113_0735	ybgE	putative inner membrane protein in cydABX-ybgE operon	0.174412	4.94014	0.586028	0.68224	0.55165	null
BW25113_0736	ybgC	acyl-CoA thioester hydrolase	0.358129	6.23871	0.210214	0.303185	1.72173	null
BW25113_0737	tolQ	membrane spanning protein in TolA-TolQ-TolR complex	0.211003	6.69282	0.382543	0.489359	1.03103	null
BW25113_0738	tolR	membrane spanning protein in TolA-TolQ-TolR complex	-0.112467	6.90393	0.59683	0.69222	0.530696	null
BW25113_0739	tolA	membrane anchored protein in TolA-TolQ-TolR complex	-0.658936	7.68435	0.000309847	0.00129141	9.59684	null
BW25113_0740	tolB	periplasmic protein	0.735209	8.23772	4.03e-06	2.85e-05	15.1007	null
BW25113_0741	pal	peptidoglycan-associated outer membrane lipoprotein	0.811576	6.8178	0.00108263	0.00374909	8.05924	null
BW25113_0742	ybgF	periplasmic TolA-binding protein	0.139244	7.12007	0.520029	0.622343	0.684219	null
BW25113_0750	nadA	quinolinate synthase, subunit A	0.898545	6.96212	1.46e-05	8.94e-05	13.4491	null
BW25113_0751	pnuC	nicotinamide riboside transporter	1.09904	7.04248	8.52e-08	7.97e-07	20.2597	null
BW25113_0752	zitB	zinc efflux system	0.573362	7.70559	0.00140984	0.0046979	7.73377	null
BW25113_0753	ybgS	putative periplasmic protein	0.732291	5.82915	0.00888293	0.0220933	5.50025	null
BW25113_0754	aroG	3-deoxy-D-arabino-heptulosonate-7-phosphate synthase, phenylalanine repressible	0.258111	7.01288	0.203803	0.296306	1.75484	null
BW25113_0755	gpmA	phosphoglyceromutase 1	0.86306	6.85024	4.66e-05	0.000245584	11.9915	null
BW25113_0756	galM	aldose 1-epimerase; type-1 mutarotase	0.415001	7.21656	0.0317499	0.0645728	3.95293	null
BW25113_0757	galK	galactokinase	0.379063	7.60965	0.037175	0.073719	3.76182	null
BW25113_0758	galT	galactose-1-phosphate uridylyltransferase	-0.161481	7.19091	0.417288	0.525014	0.929572	null
BW25113_0759	galE	UDP-galactose-4-epimerase	-0.149207	7.39428	0.425988	0.532921	0.908006	null
BW25113_0760	modF	fused molybdate transporter subunits of ABC superfamily: ATP-binding components	0.535797	8.06057	0.000925104	0.00326623	8.25816	null
BW25113_0761	modE	transcriptional repressor for the molybdenum transport operon modABC	-0.041497	6.9748	0.856687	0.898774	0.153969	null
BW25113_0763	modA	molybdate transporter subunit	0.926713	6.45329	9.08e-05	0.000438838	11.154	null
BW25113_0764	modB	molybdate transporter subunit	0.250628	6.43476	0.276742	0.379695	1.39709	null
BW25113_0765	modC	molybdate transporter subunit	0.591065	6.57758	0.0100761	0.0246443	5.3426	null
BW25113_0766	ybhA	pyridoxal phosphate (PLP) phosphatase	0.834294	7.21759	0.000108496	0.000515256	10.9224	null
BW25113_0767	pgl	6-phosphogluconolactonase	0.556412	6.6596	0.0238651	0.0508542	4.29749	null
BW25113_0768	ybhD	putative DNA-binding transcriptional regulator	-0.64615	7.38382	0.000641282	0.00243515	8.68177	null
BW25113_0769	ybhH	putative PrpF family isomerase	0.169957	9.00855	0.230424	0.326173	1.61629	null
BW25113_0770	ybhI	putative transporter	0.046903	9.33778	0.754151	0.817992	0.289841	null
BW25113_0771	ybhJ	putative hydratase	0.130073	8.81983	0.383382	0.49027	1.02835	null
BW25113_0772	ybhC	acyl-CoA thioesterase, lipoprotein	0.487716	8.33692	0.00212657	0.00665621	7.23108	null
BW25113_0773	ybhB	kinase inhibitor homolog, UPF0098 family	-0.30563	6.55225	0.221905	0.316484	1.6598	null
BW25113_0774	bioA	7,8-diaminopelargonic acid synthase, PLP-dependent	-1.19529	8.3824	2.01e-11	3.13e-10	31.5709	null
BW25113_0775	bioB	biotin synthase	-1.59871	8.34035	3.58e-14	7.22e-13	40.3332	null
BW25113_0776	bioF	8-amino-7-oxononanoate synthase	-1.35412	8.66404	2.28e-19	6.98e-18	56.9911	null
BW25113_0777	bioC	malonyl-ACP O-methyltransferase, SAM-dependent	-0.933666	8.39104	4.4e-09	5.07e-08	24.2346	null
BW25113_0778	bioD	dethiobiotin synthetase	-0.437037	6.61941	0.0701407	0.126636	2.98124	null
BW25113_0779	uvrB	excinulease of nucleotide excision repair, DNA damage recognition component	1.25373	8.38706	8.82e-15	1.86e-13	42.2873	null
BW25113_0780	ybhK	putative NAD(P)-binding transferase	0.324808	6.93672	0.121015	0.195681	2.35342	null
BW25113_0781	moaA	molybdopterin biosynthesis protein A	0.847037	7.33506	0.00065772	0.00246935	8.66165	null
BW25113_0782	moaB	inactive molybdopterin adenylyltransferase	0.971692	6.3878	0.000143846	0.000659005	10.5674	null
BW25113_0783	moaC	molybdopterin biosynthesis, protein C	0.378722	6.22101	0.154243	0.237095	2.07646	null
BW25113_0784	moaD	molybdopterin synthase, small subunit	0.821869	4.70364	0.0429134	0.083555	3.58113	null
BW25113_0785	moaE	molybdopterin synthase, large subunit	0.404761	6.1827	0.106015	0.175932	2.50691	null
BW25113_0786	ybhL	UPF0005 family inner membrane protein	0.149694	7.66536	0.39539	0.501753	0.99495	null
BW25113_0787	ybhM	UPF0005 family inner membrane protein	-0.246783	8.41456	0.129166	0.205878	2.28014	null
BW25113_0788	ybhN	UPF0104 family inner membrane protein	0.0424148	7.43225	0.832673	0.880151	0.184178	null
BW25113_0789	clsB	cardiolipin synthase 2	0.0536867	7.5387	0.772521	0.830805	0.267419	null
BW25113_0790	ybhP	endo/exonuclease/phosphatase family protein	0.0865585	6.73208	0.702946	0.775153	0.367447	null
BW25113_0791	ybhQ	inner membrane protein	0.274839	6.30509	0.303603	0.408091	1.29304	null
BW25113_0792	ybhR	inner membrane putative ABC superfamily transporter permease	0.46316	7.32241	0.0365371	0.0728163	3.7796	null
BW25113_0793	ybhS	inner membrane putative ABC superfamily transporter permease	0.16866	7.76075	0.460659	0.565257	0.823021	null
BW25113_0794	ybhF	putative transporter subunit of ABC superfamily: ATP-binding component	-0.584083	8.92407	6.74e-05	0.000338987	11.5265	null
BW25113_0795	ybhG	putative membrane fusion protein (MFP) component of efflux pump, membrane anchor	-0.990809	8.79714	6.16e-12	1.01e-10	33.2023	null
BW25113_0796	ybiH	DUF1956 domain-containing tetR family putative transcriptional regulator	-0.81553	7.61246	4.86e-06	3.34e-05	14.87	null
BW25113_0797	rhlE	ATP-dependent RNA helicase	-0.667126	8.71123	5.11e-06	3.49e-05	14.8061	null
BW25113_0798	ybiA	DUF1768 family protein	-0.734403	6.18125	0.0584232	0.108742	3.20101	null
BW25113_0799	dinG	ATP-dependent DNA helicase	-0.130829	8.56811	0.535263	0.635629	0.653742	null
BW25113_0800	ybiB	putative family 3 glycosyltransferase	-0.465119	8.43904	0.00261931	0.00788174	6.98727	null
BW25113_0801	ybiC	putative dehydrogenase	-0.60473	8.27566	0.000162764	0.000734659	10.4106	null
BW25113_0802	ybiJ	DUF1471 family putative periplasmic protein	1.08737	4.94819	0.000863069	0.00309676	8.33503	null
BW25113_0803	ybiI	DksA-type zinc finger protein	-0.1911	4.90087	0.563949	0.662723	0.593522	null
BW25113_0804	ybiX	Fe(II)-dependent oxygenase superfamily protein	0.209875	6.60035	0.340657	0.446859	1.16211	null
BW25113_0805	fiu	catecholate siderophore receptor Fiu	0.65675	8.376	6.18e-05	0.000315187	11.6315	null
BW25113_0806	mcbA	colanic acid mucoidy stimulation protein	0.0335501	4.60898	0.958291	0.97738	0.0330087	null
BW25113_0807	rlmF	23S rRNA m(6)A1618 methyltransferase, SAM-dependent	-0.045499	7.42156	0.811024	0.861564	0.21497	null
BW25113_0808	ybiO	mechanosensitive channel protein, intermediate conductance	0.50155	8.54129	0.00101319	0.00353958	8.1422	null
BW25113_0809	glnQ	glutamine transporter subunit	0.736585	6.52809	0.0279212	0.0581557	4.10394	null
BW25113_0810	glnP	glutamine transporter subunit	0.692928	6.87859	0.00110181	0.00380554	8.03768	null
BW25113_0811	glnH	glutamine transporter subunit	0.828072	6.91543	6.88e-05	0.000344664	11.5025	null
BW25113_0812	dps	Fe-binding and storage protein; stress-inducible DNA-binding protetin	0.404811	7.02739	0.0801786	0.140791	2.82837	null
BW25113_0813	rhtA	threonine and homoserine efflux system	0.141875	7.65275	0.429052	0.535092	0.90214	null
BW25113_0814	ompX	outer membrane protein X	0.982087	6.64729	9.78e-06	6.22e-05	13.972	null
BW25113_0815	ybiP	putative EptAB family phosphoethanolamine transferase, inner membrane protein	0.266843	8.10448	0.0994851	0.167226	2.58013	null
BW25113_4705	mntS	Mn(2)-response protein, MntR-repressed	0.993014	4.45498	0.016726	0.0380284	4.71678	null
BW25113_0817	mntR	Mn(2+)-responsive manganese regulon transcriptional regulator	0.724924	6.29278	0.0142107	0.0331101	4.91658	null
BW25113_0818	ybiR	putative transporter	0.304698	7.64859	0.0851323	0.147469	2.76152	null
BW25113_0819	ldtB	L,D-transpeptidase linking Lpp to murein	0.85331	8.16023	7.61e-06	5e-05	14.2887	null
BW25113_0820	ybiT	putative transporter subunit of ABC superfamily: ATP-binding component	1.34403	8.13809	1.11e-08	1.23e-07	22.9522	null
BW25113_0821	ybiU	DUF1479 family protein	0.804777	8.02901	0.000190842	0.000849803	10.2006	null
BW25113_0822	ybiV	sugar phosphatase; preference for fructose-1-P, ribose-5-P and glucose-6-P	0.400973	6.4315	0.0813843	0.142467	2.8113	null
BW25113_0823	ybiW	putative pyruvate formate lyase	0.621088	8.92615	0.00010915	0.00051674	10.9183	null
BW25113_0824	ybiY	putative pyruvate formate lyase activating enzyme	0.116972	7.40135	0.548076	0.647904	0.626148	null
BW25113_0825	fsaA	fructose-6-phosphate aldolase 1	-0.42412	6.93267	0.0416669	0.0814472	3.61799	null
BW25113_0826	moeB	molybdopterin synthase sulfurylase	-0.764074	7.99025	4.52e-06	3.15e-05	14.9532	null
BW25113_0827	moeA	molybdopterin molybdenumtransferase; molybdopterin biosynthesis protein	-1.39005	8.35575	8.49e-17	2.09e-15	48.7628	null
BW25113_0828	iaaA	Isoaspartyl peptidase	-0.304686	7.64472	0.0912393	0.155805	2.68219	null
BW25113_0829	gsiA	glutathione transporter ATP-binding protein, ABC superfamily	0.119739	8.45356	0.446274	0.550326	0.861641	null
BW25113_0830	gsiB	glutathione periplasmic binding protein, ABC superfamily transporter	0.431403	7.62718	0.0253819	0.053569	4.22246	null
BW25113_0831	gsiC	glutathione transporter, permease component, ABC superfamily	0.268081	6.53365	0.229386	0.325053	1.62125	null
BW25113_0832	gsiD	glutathione transporter, permease component, ABC superfamily	-0.221343	7.26865	0.24221	0.340087	1.55603	null
BW25113_0833	yliE	putative membrane-anchored cyclic-di-GMP phosphodiesterase	0.0600756	9.47589	0.672878	0.753715	0.40791	null
BW25113_0834	yliF	putative membrane-anchored diguanylate cyclase	-0.139592	8.95862	0.345155	0.451715	1.14652	null
BW25113_0835	rimO	ribosomal protein S12 methylthiotransferase; radical SAM superfamily	0.600831	7.47047	0.000973916	0.00342336	8.19037	null
BW25113_0836	bssR	repressor of biofilm formation by indole transport regulation	0.794314	5.8078	0.0127588	0.0302374	5.04752	null
BW25113_0837	yliI	soluble aldose sugar dehydrogenase	0.103996	6.6146	0.641077	0.727912	0.458164	null
BW25113_0838	gstB	glutathione S-transferase	0.888444	6.60654	0.00285935	0.00851373	6.87599	null
BW25113_0839	dacC	D-alanyl-D-alanine carboxypeptidase (penicillin-binding protein 6a)	0.635395	7.53267	0.0133272	0.0314574	4.99046	null
BW25113_0840	deoR	deoxyribose-5-phosphate-inducible deoxyribose operon transcriptional repressor; repressor of nupG and tsx	0.544775	6.28597	0.0406524	0.0797784	3.64786	null
BW25113_0841	ybjG	undecaprenyl pyrophosphate phosphatase	0.614829	6.58202	0.0122698	0.0292883	5.09353	null
BW25113_0842	mdfA	multidrug efflux system protein	0.290285	7.4383	0.189093	0.279522	1.83897	null
BW25113_0843	ybjH	uncharacterized protein	0.947317	5.66933	0.00068468	0.00255596	8.61192	null
BW25113_0844	ybjI	5-amino-6-(5-phospho-D-ribitylamino)uracil phosphatase; pyrimidine phosphatase; riboflavin synthesis	-0.312729	7.08017	0.125432	0.200975	2.31491	null
BW25113_0845	ybjJ	putative transporter	0.554997	7.73723	0.00275271	0.00823327	6.92432	null
BW25113_0846	rcdA	transcriptional regulator of csgD and ybiJI; autoregulator	0.122923	6.24169	0.626666	0.715881	0.482209	null
BW25113_0847	ybjL	putative transporter	0.520375	8.63395	0.00049218	0.00193558	9.01302	null
BW25113_0848	ybjM	inner membrane protein	0.249971	6.38514	0.315124	0.420307	1.25049	null
BW25113_0849	grxA	glutaredoxin 1, redox coenzyme for ribonucleotide reductase (RNR1a)	-1.15714	5.66695	6.63e-05	0.00033527	11.5424	null
BW25113_0850	ybjC	DUF1418 family protein	0.0182501	5.73035	0.961963	0.980225	0.0288155	null
BW25113_0851	nfsA	nitroreductase A, NADPH-dependent, FMN-dependent	-0.801668	7.42481	0.0019177	0.00612799	7.35037	null
BW25113_0852	rimK	ribosomal protein S6 modification protein	-1.02504	8.17278	3.46e-10	4.63e-09	27.6853	null
BW25113_0853	ybjN	negative regulator of motility; multicopy suppressor of coaA(Ts)	-0.50982	5.81604	0.0546591	0.102748	3.28282	null
BW25113_0854	potF	putrescine transporter subunit: periplasmic-binding component of ABC superfamily	0.0118613	6.93924	0.971175	0.985945	0.0204212	null
BW25113_0855	potG	putrescine transporter subunit: ATP-binding component of ABC superfamily	0.622338	7.43871	0.00112254	0.00386707	8.01454	null
BW25113_0856	potH	putrescine transporter subunit: membrane component of ABC superfamily	0.59192	6.90831	0.0162684	0.0371367	4.75101	null
BW25113_0857	potI	putrescine transporter subunit: membrane component of ABC superfamily	0.193746	6.71135	0.534621	0.635562	0.653895	null
BW25113_0858	ybjO	DUF2593 family inner membrane protein	0.885028	6.25398	0.00206262	0.00650215	7.26487	null
BW25113_0859	rlmC	23S rRNA m(5)U747 methyltransferase, SAM-dependent	1.03509	7.71979	5.83e-08	5.64e-07	20.7569	null
BW25113_0860	artJ	arginine binding protein, periplasmic	-0.12395	5.62236	0.670387	0.751136	0.412854	null
BW25113_0861	artM	arginine transporter subunit	1.05414	7.35503	9.97e-06	6.31e-05	13.9527	null
BW25113_0862	artQ	arginine transporter subunit	0.477863	7.2528	0.0214674	0.046544	4.42526	null
BW25113_0863	artI	arginine transporter subunit	0.458221	7.15519	0.0193831	0.0428912	4.54318	null
BW25113_0864	artP	arginine transporter subunit	0.248282	7.00911	0.335133	0.440777	1.18188	null
BW25113_0865	ybjP	lipoprotein	0.0732716	7.30104	0.757167	0.820368	0.285657	null
BW25113_0866	ybjQ	UPF0145 family protein	-0.463596	5.18659	0.214849	0.308413	1.69706	null
BW25113_0867	amiD	1,6-anhydro-N-acetylmuramyl-L-alanine amidase, Zn-dependent; OM lipoprotein	-0.0361444	7.4574	0.850593	0.894034	0.161598	null
BW25113_0868	ybjS	putative NAD(P)H-dependent oxidoreductase with NAD(P)-binding Rossmann-fold domain	-0.168914	8.14856	0.329553	0.435024	1.20083	null
BW25113_0869	ybjT	putative NAD-dependent oxidoreductase	-0.478075	8.54089	0.0017024	0.00554258	7.49523	null
BW25113_0870	ltaE	L-allo-threonine aldolase, PLP-dependent	-0.175543	7.6775	0.31572	0.420536	1.2497	null
BW25113_0871	poxB	pyruvate dehydrogenase (pyruvate oxidase), thiamine triphosphate-binding, FAD-binding	-0.331884	8.44352	0.039644	0.0779534	3.68124	null
BW25113_0872	hcr	HCP oxidoreductase, NADH-dependent	0.293841	7.46859	0.117816	0.191475	2.38477	null
BW25113_0873	hcp	hybrid-cluster [4Fe-2S-2O] protein in anaerobic terminal reductases	0.175918	8.24702	0.271573	0.373636	1.42029	null
BW25113_0874	ybjE	putative transporter	-0.997597	8.32407	1.81e-08	1.92e-07	22.3097	null
BW25113_0875	aqpZ	aquaporin Z	-1.28686	7.83497	8.43e-10	1.08e-08	26.4647	null
BW25113_0876	ybjD	putative OLD family ATP-dependent endonuclease; DUF2813 family protein	0.334719	8.0923	0.0430133	0.0837084	3.57848	null
BW25113_0877	ybjX	DUF535 family protein	0.12106	7.27388	0.5216	0.623846	0.680738	null
BW25113_0878	macA	macrolide transporter subunit, membrane fusion protein (MFP) component	-0.340878	7.45949	0.0704231	0.127	2.9771	null
BW25113_0879	macB	fused macrolide transporter subunits of ABC superfamily: ATP-binding component/membrane component	0.356188	8.32229	0.0253959	0.0535701	4.22243	null
BW25113_0880	cspD	inhibitor of DNA replication, cold shock protein homolog	0.32244	4.57926	0.35645	0.461567	1.11539	null
BW25113_0881	clpS	regulatory protein for ClpA substrate specificity	0.030497	5.07222	0.924965	0.95205	0.0708912	null
BW25113_0882	clpA	ATPase and specificity subunit of ClpA-ClpP ATP-dependent serine protease, chaperone activity	0.738001	8.46176	0.000131567	0.000611923	10.6744	null
BW25113_0885	aat	leucyl/phenylalanyl-tRNA-protein transferase	0.467035	7.13049	0.0170403	0.0386326	4.69404	null
BW25113_0886	cydC	fused glutathione, cysteine exporter subunits of ABC superfamily: membrane component/ATP-binding component	1.30439	4.14317	0.0021116	0.00662503	7.23786	null
BW25113_0887	cydD	fused glutathione, cysteine exporter subunits of ABC superfamily: membrane component/ATP-binding component	0.888702	4.23392	0.10236	0.171117	2.54695	null
BW25113_0888	trxB	thioredoxin reductase, FAD/NAD(P)-binding	-0.251236	5.20534	0.438073	0.543249	0.880316	null
BW25113_0889	lrp	leucine-responsive global transcriptional regulator	-0.288789	6.52015	0.271502	0.373636	1.42029	null
BW25113_0890	ftsK	DNA translocase at septal ring sorting daughter chromsomes	-1.15209	7.95359	3.55e-10	4.71e-09	27.6611	null
BW25113_0892	rarA	DNA-dependent ATPase involved in processing recombination intermediates at replication forks	0.0331151	7.96225	0.854755	0.896985	0.156844	null
BW25113_0894	dmsA	dimethyl sulfoxide reductase, anaerobic, subunit A	0.232409	8.12497	0.247804	0.346698	1.52825	null
BW25113_0895	dmsB	dimethyl sulfoxide reductase, anaerobic, subunit B	0.590521	6.28106	0.0244235	0.051877	4.26876	null
BW25113_0896	dmsC	dimethyl sulfoxide reductase, anaerobic, subunit C	0.0175239	7.4704	0.938446	0.961689	0.056357	null
BW25113_0897	ycaC	putative isochorismatase family hydrolase	-0.0550839	5.77253	0.84811	0.891896	0.165052	null
BW25113_0898	ycaD	putative MFS-type transporter	0.567549	7.90481	0.000723477	0.00267343	8.54709	null
BW25113_0899	ycaM	putative transporter	-0.29039	8.07109	0.0800546	0.140698	2.82933	null
BW25113_0900	ycaN	LysR family putative transcriptional regulator	-0.0814015	7.60105	0.655846	0.738803	0.436738	null
BW25113_0901	ycaK	putative NAD(P)H-dependent oxidoreductase	-0.237888	7.34851	0.207642	0.300922	1.73254	null
BW25113_0902	pflA	[formate-C-acetyltransferase 1]-activating enzyme; pyruvate formate-lyase 1-activating enzyme	-0.24981	6.37876	0.281872	0.385244	1.37616	null
BW25113_0903	pflB	formate C-acetyltransferase 1, anaerobic; pyruvate formate-lyase 1	0.630321	9.04324	2.03e-05	0.000119926	13.0256	null
BW25113_0904	focA	formate channel	0.389588	7.92699	0.0187627	0.0417042	4.58366	null
BW25113_0905	ycaO	ribosomal protein S12 methylthiotransferase accessory factor	0.46136	8.69942	0.00232481	0.0071434	7.12917	null
BW25113_0906	ycaP	UPF0702 family putative inner membrane protein	0.392515	6.19236	0.13511	0.21338	2.2285	null
BW25113_0907	serC	3-phosphoserine/phosphohydroxythreonine aminotransferase	0.481278	7.1153	0.0152292	0.0351077	4.83207	null
BW25113_0908	aroA	5-enolpyruvylshikimate-3-phosphate synthetase	0.317189	7.36486	0.159425	0.243459	2.03825	null
BW25113_0909	ycaL	putative peptidase-related chaperone	0.185108	6.98962	0.384971	0.491042	1.02608	null
BW25113_0912	ihfB	integration host factor (IHF), DNA-binding protein, beta subunit	0.845839	4.48362	0.0129292	0.030623	5.02924	null
BW25113_0913	ycaI	ComEC family inner membrane protein	0.228863	8.64115	0.122879	0.198164	2.33524	null
BW25113_0916	ycaQ	DUF1006 family protein with C-terminal wHTH domain	0.733527	7.19583	0.0165737	0.0377253	4.72833	null
BW25113_0919	ycbJ	protein kinase-like domain protein	0.155016	6.98613	0.460311	0.565004	0.823667	null
BW25113_0920	ycbC	DUF218 superfamily protein	-0.0233011	6.23491	0.94063	0.963678	0.0533762	null
BW25113_0921	smtA	putative S-adenosyl-L-methionine-dependent methyltransferase	0.506821	6.49847	0.0245582	0.0520797	4.26313	null
BW25113_0925	ldtD	murein L,D-transpeptidase	0.585347	8.46204	0.000460347	0.00182303	9.09945	null
BW25113_0926	ycbK	M15A protease-related family periplasmic protein	0.80776	6.4245	0.0193596	0.0428632	4.54412	null
BW25113_0927	ycbL	putative metal-binding enzyme	0.385685	6.66573	0.143947	0.224544	2.15493	null
BW25113_0928	aspC	aspartate aminotransferase, PLP-dependent	0.824551	7.34832	3.81e-05	0.000208638	12.2267	null
BW25113_0929	ompF	outer membrane porin 1a (Ia;b;F)	0.644998	7.53743	0.00328607	0.0094719	6.72213	null
BW25113_0931	pncB	nicotinate phosphoribosyltransferase	0.767521	6.9165	0.000320895	0.00133465	9.54932	null
BW25113_0932	pepN	aminopeptidase N	-0.181584	8.66504	0.220469	0.314888	1.66709	null
BW25113_0933	ssuB	alkanesulfonate transporter subunit	-0.739505	7.61032	0.000264039	0.00112577	9.79487	null
BW25113_0934	ssuC	putative alkanesulfonate transporter subunit	-1.39971	7.29604	2.73e-13	4.94e-12	37.5595	null
BW25113_0935	ssuD	alkanesulfonate monooxygenase, FMNH(2)-dependent	-1.49743	7.51493	9.64e-16	2.19e-14	45.378	null
BW25113_0936	ssuA	aliphatic sulfonate binding protein, SsuABC ABC transporter	-0.148477	7.02495	0.60177	0.695846	0.52316	null
BW25113_0937	ssuE	NAD(P)H-dependent FMN reductase	-0.632744	6.19022	0.0368994	0.0733188	3.76967	null
BW25113_0938	elfA	laminin-binding fimbrin subunit	-0.507188	7.69684	0.0035277	0.0100589	6.63539	null
BW25113_0939	elfD	putative periplasmic pilin chaperone	-0.412355	7.62699	0.0197716	0.0436052	4.51936	null
BW25113_0940	elfC	putative outer membrane fimbrial subunit export usher protein	-0.0303463	9.01371	0.832499	0.880151	0.184178	null
BW25113_0941	elfG	putative fimbrial-like adhesin protein	0.186369	7.50868	0.326298	0.431731	1.21179	null
BW25113_0942	ycbU	putative fimbriae protein	0.367346	5.8991	0.167827	0.253752	1.97851	null
BW25113_0943	ycbV	putative fimbrial-like adhesin protein	0.38073	6.15475	0.125055	0.200533	2.31809	null
BW25113_0944	ycbF	putative periplasmic pilin chaperone	0.327652	6.21903	0.185044	0.275073	1.86211	null
BW25113_0945	pyrD	dihydro-orotate oxidase, FMN-linked	-0.113627	7.80981	0.534239	0.635328	0.654426	null
BW25113_0946	zapC	FtsZ stabilizer	-0.0250925	6.37814	0.946515	0.968209	0.0466094	null
BW25113_0947	ycbX	6-N-hydroxylaminopurine detoxification oxidoreductase	0.0684915	7.17669	0.734059	0.801231	0.319709	null
BW25113_0948	rlmL	fused 23S rRNA m(2)G2445 and m(7)G2069 methyltransferase, SAM-dependent	0.400781	8.36181	0.0143412	0.033351	4.90613	null
BW25113_0949	uup	putative transporter subunit of ABC superfamily: ATP-binding component	0.739159	7.4242	0.00320689	0.00931122	6.74681	null
BW25113_0950	pqiA	paraquat-inducible, SoxRS-regulated inner membrane protein	0.771114	7.5558	0.00428751	0.0118346	6.40084	null
BW25113_0951	pqiB	paraquat-inducible, SoxRS-regulated MCE domain protein	0.275072	7.53108	0.151096	0.233764	2.09688	null
BW25113_0952	pqiC	DUF330 family putative lipoprotein	0.799262	6.47213	0.000990999	0.00347112	8.17038	null
BW25113_0953	rmf	ribosome modulation factor	1.17618	4.48328	0.00073232	0.00268833	8.53907	null
BW25113_0955	ycbZ	putative peptidase	0.690933	7.91546	3.04e-05	0.000170196	12.5205	null
BW25113_0957	ompA	outer membrane protein A (3a;II*;G;d)	1.13694	7.51698	1.73e-08	1.85e-07	22.3643	null
BW25113_0958	sulA	SOS cell division inhibitor	0.706775	6.70823	0.0012555	0.00426591	7.87293	null
BW25113_0959	sxy	CRP-S-dependent promoter expression factor	0.428565	6.48537	0.061968	0.11427	3.12949	null
BW25113_0960	yccS	putative transporter, FUSC superfamily inner membrane protein, tandem domains	0.482974	8.69606	0.00129198	0.00435261	7.8439	null
BW25113_0961	yccF	DUF307 family inner membrane protein	0.871612	6.03553	0.000672969	0.0025187	8.63311	null
BW25113_0962	helD	DNA helicase IV	0.292146	7.85451	0.0799699	0.140611	2.83022	null
BW25113_0963	mgsA	methylglyoxal synthase	-0.0890846	6.46795	0.754666	0.818328	0.28925	null
BW25113_0964	yccT	UPF0319 family protein	-0.869497	6.2451	0.000880424	0.00314482	8.31281	null
BW25113_0965	yccU	putative CoA-binding protein	0.00320851	5.9326	1	1	0	null
BW25113_0966	hspQ	heat shock protein involved in degradation of mutant DnaA; hemimethylated oriC DNA-binding protein	0.588107	6.06466	0.0584504	0.108742	3.20101	null
BW25113_0967	rlmI	23S rRNA m(5)C1962 methyltransferase, SAM-dependent	0.345109	6.92808	0.106719	0.17662	2.50128	null
BW25113_0968	yccX	weak acylphosphatase	-0.166564	5.13001	0.630042	0.71891	0.476117	null
BW25113_0970	yccA	HflBKC-binding inner membrane protein, UPF0005 family	0.38485	7.24264	0.0464498	0.0889578	3.49073	null
BW25113_0972	hyaA	hydrogenase 1, small subunit	-0.901499	7.89731	3.26e-07	2.74e-06	18.4798	null
BW25113_0973	hyaB	hydrogenase 1, large subunit	-1.0794	8.94533	1.09e-13	2.08e-12	38.8076	null
BW25113_0974	hyaC	hydrogenase 1, b-type cytochrome subunit	-1.03533	7.67121	5.41e-09	6.17e-08	23.9502	null
BW25113_0975	hyaD	hydrogenase 1 maturation protease	-1.07827	7.44255	2.58e-08	2.7e-07	21.82	null
BW25113_0976	hyaE	putative HyaA chaperone	-1.04941	6.86895	8.56e-07	6.8e-06	17.1664	null
BW25113_0977	hyaF	protein involved in nickel incorporation into hydrogenase-1 proteins	-0.740574	7.48491	4.56e-05	0.00024156	12.0153	null
BW25113_0978	cbdA	cytochrome bd-II oxidase, subunit I	0.129986	8.10826	0.433029	0.538675	0.892512	null
BW25113_0979	cbdB	cytochrome bd-II oxidase, subunit II	0.0773841	7.64802	0.663132	0.744899	0.424884	null
BW25113_0980	appA	phosphoanhydride phosphorylase	0.614028	7.45451	0.00339959	0.00975662	6.6794	null
BW25113_0981	etk	tyrosine-protein kinase, role in O-antigen capsule formation	0.541871	8.06542	0.000838	0.00302045	8.37102	null
BW25113_0982	etp	Protein-tyrosine-phosphatase, role in O-antigen capsule formation; dephosphorylates Etk-P	0.99953	5.64772	0.00109206	0.00377844	8.04799	null
BW25113_0983	gfcE	putative O-antigen capsule outer membrane auxillary protein export channel	0.669705	7.00152	0.00105622	0.00367365	8.08857	null
BW25113_0984	gfcD	putative O-antigen capsule production periplasmic protein	0.11702	7.7285	0.612389	0.703822	0.506717	null
BW25113_0985	gfcC	putative O-antigen capsule production periplasmic protein	-0.261046	6.51043	0.248681	0.3474	1.52533	null
BW25113_0986	gfcB	O-antigen capsule production lipoprotein	-0.408733	7.89118	0.0170993	0.0387442	4.68988	null
BW25113_0987	gfcA	O-antigen capsule production threonine-rich inner membrane protein	-0.631958	6.95342	0.00310489	0.00908179	6.78281	null
BW25113_4516	insA	IS1 repressor TnpA	0.378603	5.60355	0.172852	0.260064	1.94306	null
BW25113_0988	insB1	IS1 transposase B	0.150872	7.85199	0.367237	0.473439	1.07875	null
BW25113_0989	cspH	stress protein, member of the CspA-family	-0.757704	6.53429	0.000646747	0.0024528	8.67136	null
BW25113_0990	cspG	cold shock protein homolog, cold-inducible	1.47602	5.86583	7.46e-08	7.09e-07	20.4275	null
BW25113_0991	ymcE	cold shock gene	-0.186308	4.01601	0.700176	0.772929	0.371593	null
BW25113_0992	yccM	putative 4Fe-4S membrane protein	-0.286539	7.27607	0.14647	0.227523	2.13591	null
BW25113_0993	torS	hybrid sensory histidine kinase in two-component regulatory system with TorR	-0.134413	8.26379	0.402641	0.509815	0.971954	null
BW25113_0994	torT	periplasmic sensory protein associated with the TorRS two-component regulatory system	0.485051	6.61528	0.0356603	0.0713205	3.80954	null
BW25113_0995	torR	response regulator in two-component regulatory system with TorS	0.710277	6.10385	0.00482613	0.0131567	6.24805	null
BW25113_0996	torC	trimethylamine N-oxide (TMAO) reductase I, cytochrome c-type subunit	-0.127149	6.91786	0.60579	0.698867	0.51691	null
BW25113_0997	torA	trimethylamine N-oxide (TMAO) reductase I, catalytic subunit	-0.27417	8.17091	0.113272	0.185916	2.42728	null
BW25113_0998	torD	TorA-maturation chaperone	-0.695096	5.60038	0.0212205	0.0461346	4.43801	null
BW25113_0999	cbpM	modulator of CbpA co-chaperone	-0.47077	5.28525	0.14038	0.220044	2.18414	null
BW25113_1000	cbpA	DnaK co-chaperone; curved DNA-binding protein	-0.0220832	6.38549	0.92968	0.955605	0.0655141	null
BW25113_1001	yccE	uncharacterized protein	-0.952919	5.03015	0.0160294	0.0366334	4.77069	null
BW25113_1002	agp	glucose-1-phosphatase/inositol phosphatase	-0.105478	7.53575	0.608885	0.700809	0.512907	null
BW25113_1004	wrbA	NAD(P)H:quinone oxidoreductase	-0.126635	6.38493	0.604713	0.69803	0.51864	null
BW25113_1006	rutG	pyrimidine permease	-1.0585	7.74568	2.26e-06	1.68e-05	15.8649	null
BW25113_1007	rutF	flavin:NADH reductase	-1.56183	6.39017	5.23e-11	7.79e-10	30.2585	null
BW25113_1008	rutE	putative malonic semialdehyde reductase	-1.23456	7.0393	3.51e-09	4.1e-08	24.5402	null
BW25113_1009	rutD	putative aminoacrylate hydrolase, reactive intermediate detoxification	-1.6059	7.82518	4.15e-18	1.15e-16	52.9456	null
BW25113_1010	rutC	putative aminoacrylate deaminase, reactive intermediate detoxification; weak enamine/imine deaminase activity	-1.09114	5.81603	6.01e-05	0.000307632	11.6665	null
BW25113_1011	rutB	ureidoacrylate amidohydrolase	-1.55833	6.31382	9.42e-10	1.19e-08	26.3187	null
BW25113_1012	rutA	pyrimidine oxygenase, FMN-dependent	-0.484932	7.18202	0.0524528	0.0990466	3.33575	null
BW25113_1013	rutR	rut operon transcriptional repressor for	-1.28304	6.02751	4.32e-05	0.000230981	12.0799	null
BW25113_1014	putA	fused DNA-binding transcriptional regulator/proline dehydrogenase/pyrroline-5-carboxylate dehydrogenase	-1.67042	10.2479	9.5e-34	9.67e-32	103.028	null
BW25113_1015	putP	proline:sodium symporter	-1.22054	8.53205	5.36e-14	1.05e-12	39.7934	null
BW25113_4490	efeU	pseudogene	-0.630948	6.13502	0.014737	0.0341513	4.87192	null
BW25113_1018	efeO	inactive ferrous ion transporter EfeUOB	0.324479	6.4981	0.152665	0.235763	2.08459	null
BW25113_1019	efeB	deferrrochelatase, periplasmic	0.104787	6.83505	0.644695	0.730274	0.45349	null
BW25113_1020	phoH	ATP-binding protein; putative PhoH family P-loop ATPase	0.108099	6.94301	0.611982	0.703761	0.506842	null
BW25113_1021	pgaD	biofilm PGA synthase PgaCD, regulatory subunit; c-di-GMP-stimulated activity and dimerization	-0.040559	6.98362	0.851169	0.894403	0.161003	null
BW25113_1022	pgaC	biofilm PGA synthase PgaCD, catalytic subunit; poly-beta-1,6-N-acetyl-D-glucosamine synthase; c-di-GMP-stimulated activity and dimerization	-0.372122	9.23453	0.00925641	0.0228505	5.45163	null
BW25113_1023	pgaB	poly-beta-1,6-N-acetyl-D-glucosamine (PGA) N-deacetylase outer membrane export lipoprotein	-0.32043	8.57392	0.0344465	0.0690669	3.85586	null
BW25113_1024	pgaA	biofilm adhesin polysaccharide PGA secretin; OM porin; poly-beta-1,6-N-acetyl-D-glucosamine export protein	-0.0694976	9.8377	0.615665	0.705953	0.502355	null
BW25113_1025	ycdT	diguanylate cyclase, membrane-anchored	-0.982952	7.5382	5.26e-05	0.000273279	11.8373	null
BW25113_1026	insF1	IS3 transposase B	-0.732272	7.97051	1.4e-05	8.58e-05	13.5088	null
BW25113_1027	insE1	IS3 transposase A	-1.74627	5.47329	3.96e-09	4.58e-08	24.3816	null
BW25113_1028	ymdE	pseudogene	-0.998056	6.11881	0.000912569	0.00323059	8.27399	null
BW25113_1029	ycdU	putative inner membrane protein	-0.926382	8.12581	9.39e-06	5.99e-05	14.0261	null
BW25113_1033	ghrA	glyoxylate/hydroxypyruvate reductase A	0.115538	6.33943	0.644237	0.730074	0.453885	null
BW25113_1034	ycdX	alkaline phosphatase	-0.631472	6.54491	0.00637201	0.0166511	5.90824	null
BW25113_1035	ycdY	redox enzyme maturation protein (REMP) chaperone for YcdX	0.718582	6.42352	0.0388022	0.0764495	3.70935	null
BW25113_1036	ycdZ	DUF1097 family inner membrane protein	0.292872	5.92983	0.269304	0.371292	1.42937	null
BW25113_1037	csgG	curli production assembly/transport outer membrane lipoprotein	-0.272824	6.89013	0.195099	0.286694	1.80242	null
BW25113_1038	csgF	curli nucleation outer membrane protein	-0.442327	5.86672	0.0934233	0.158648	2.6561	null
BW25113_1039	csgE	curlin secretion specificity factor	-0.329057	6.19078	0.192192	0.283051	1.82087	null
BW25113_1040	csgD	csgBAC operon transcriptional regulator	-0.327184	6.42469	0.155705	0.238788	2.0662	null
BW25113_1041	csgB	curlin nucleator protein, minor subunit in curli complex	-0.109362	6.35685	0.643548	0.729962	0.454106	null
BW25113_1042	csgA	curlin subunit, amyloid curli fibers, cryptic	-0.00438465	7.2502	0.987577	0.995429	0.00660934	null
BW25113_1043	csgC	curli assembly protein	-0.888077	6.35951	0.00132312	0.00444247	7.81442	null
BW25113_1044	ymdA	uncharacterized protein	0.338803	5.91064	0.213194	0.306541	1.70585	null
BW25113_1045	ymdB	O-acetyl-ADP-ribose deacetylase; RNase III inhibitor during cold shock; putative cardiolipin synthase C regulatory subunit	0.140428	5.54757	0.638348	0.725678	0.462599	null
BW25113_1046	clsC	stationary phase cardiolipin synthase 3	0.222939	7.55232	0.222244	0.316853	1.65812	null
BW25113_1047	opgC	osmoregulated periplasmic glucan succinylation membrane protein	-0.470234	8.39916	0.0024548	0.00747161	7.06436	null
BW25113_1048	opgG	osmoregulated periplasmic glucan (OPG) biosynthesis periplasmic protein	0.184633	7.78327	0.279338	0.382201	1.3876	null
BW25113_1049	opgH	membrane glycosyltransferase; nutrient-dependent cell size regulator, FtsZ assembly antagonist	0.291184	8.70218	0.105497	0.175182	2.51308	null
BW25113_1050	yceK	outer membrane integrity lipoprotein	0.681814	5.2315	0.0232121	0.049649	4.33209	null
BW25113_1051	msyB	multicopy suppressor of secY and secA	-0.728162	5.07328	0.0159151	0.0364141	4.77936	null
BW25113_1053	mdtG	putative drug efflux system protein	0.163483	7.16582	0.451361	0.555564	0.847975	null
BW25113_1055	yceA	putative rhodanese-related sulfurtransferase	0.315951	7.30086	0.14486	0.225641	2.1479	null
BW25113_1056	yceI	secreted protein	0.126671	6.62301	0.589566	0.685525	0.544718	null
BW25113_1057	yceJ	putative cytochrome b561	-0.246986	7.21875	0.247072	0.345919	1.5315	null
BW25113_1059	solA	N-methyltryptophan oxidase, FAD-binding	-0.191529	7.61198	0.288005	0.392034	1.35095	null
BW25113_1060	bssS	biofilm regulator	0.885884	6.77919	3.43e-05	0.000189683	12.3641	null
BW25113_1061	dinI	DNA damage-inducible protein I	-0.0849326	4.75156	0.817225	0.866761	0.206295	null
BW25113_1062	pyrC	dihydro-orotase	0.0855055	6.81452	0.714553	0.784164	0.350773	null
BW25113_1063	yceB	lipoprotein, DUF1439 family	0.271424	5.76858	0.315644	0.420536	1.2497	null
BW25113_1064	grxB	glutaredoxin 2 (Grx2)	-0.137351	5.79038	0.623848	0.713277	0.487466	null
BW25113_1065	mdtH	multidrug resistance efflux transporter conferring overexpression resistance to norfloxacin and enoxacin	0.40144	7.61063	0.0258126	0.0543625	4.20125	null
BW25113_1066	rimJ	ribosomal-protein-S5-alanine N-acetyltransferase	-0.440807	6.72375	0.0425676	0.0830037	3.59068	null
BW25113_1067	yceH	UPF0502 family protein	-0.359457	6.30466	0.134282	0.212412	2.23506	null
BW25113_1068	yceM	putative oxidoreductase	0.330628	7.45263	0.110405	0.181594	2.46121	null
BW25113_1070	flgN	export chaperone for FlgK and FlgL	0.0604903	5.29714	0.862884	0.903367	0.146615	null
BW25113_1071	flgM	anti-sigma factor for FliA (sigma 28)	0.529107	4.3012	0.13126	0.208546	2.26156	null
BW25113_1072	flgA	assembly protein for flagellar basal-body periplasmic P ring	0.266345	6.1687	0.289061	0.393337	1.34616	null
BW25113_1073	flgB	flagellar component of cell-proximal portion of basal-body rod	0.403263	5.60056	0.182568	0.2718	1.87938	null
BW25113_1074	flgC	flagellar component of cell-proximal portion of basal-body rod	-0.429283	5.75493	0.11091	0.182265	2.45589	null
BW25113_1075	flgD	flagellar hook assembly protein	0.225189	6.4902	0.321714	0.426998	1.2277	null
BW25113_1076	flgE	flagellar hook protein	-0.921403	7.84636	2.02e-06	1.51e-05	16.0122	null
BW25113_1077	flgF	flagellar component of cell-proximal portion of basal-body rod	-1.15796	7.56049	2.05e-10	2.85e-09	28.3851	null
BW25113_1078	flgG	flagellar component of cell-distal portion of basal-body rod	-0.231987	7.25251	0.220681	0.315077	1.66622	null
BW25113_1079	flgH	flagellar protein of basal-body outer-membrane L ring	0.0888666	6.46993	0.705871	0.777299	0.363458	null
BW25113_1080	flgI	putative flagellar basal body protein	0.551795	7.22772	0.00779462	0.0197829	5.6596	null
BW25113_1081	flgJ	flagellar rod assembly protein and murein hydrolase; flagellum-specific muramidase	-0.413824	7.08711	0.0367445	0.0731209	3.77357	null
BW25113_1082	flgK	flagellar hook-filament junction protein 1	-0.128329	7.71955	0.472387	0.577329	0.792533	null
BW25113_1083	flgL	flagellar hook-filament junction protein	-0.242208	7.34048	0.229018	0.324647	1.62306	null
BW25113_1084	rne	fused ribonucleaseE: endoribonuclease/RNA-binding protein/RNA degradosome binding protein	-1.03327	8.73345	6.48e-11	9.46e-10	29.977	null
BW25113_1086	rluC	23S rRNA pseudouridine(955,2504,2580) synthase	0.5942	7.0805	0.0214599	0.046544	4.42526	null
BW25113_1087	yceF	Maf-like protein	0.593184	6.53952	0.0237398	0.0506416	4.30353	null
BW25113_4418	psrD	NA	0.14735	3.87557	0.741667	0.806875	0.309583	null
BW25113_1088	yceD	DUF177 family protein	0.0765864	4.93336	0.824404	0.873442	0.195217	null
BW25113_1090	plsX	putative phosphate acyltransferase	0.640034	6.73865	0.00322904	0.00934821	6.74109	null
BW25113_1095	fabF	3-oxoacyl-[acyl-carrier-protein] synthase II	0.250679	7.26878	0.248742	0.3474	1.52533	null
BW25113_1096	pabC	4-amino-4-deoxychorismate lyase component of para-aminobenzoate synthase multienzyme complex	0.462995	6.47902	0.0407849	0.0799198	3.6453	null
BW25113_1097	yceG	septation protein, ampicillin sensitivity	-0.265469	6.78244	0.221136	0.315614	1.66377	null
BW25113_1100	ycfH	putative DNase	0.36402	6.91162	0.0847624	0.147084	2.76528	null
BW25113_1101	ptsG	fused glucose-specific PTS enzymes: IIB component/IIC component	0.550347	7.7853	0.0105435	0.0256139	5.28693	null
BW25113_1102	fhuE	ferric-rhodotorulic acid outer membrane transporter	-0.102385	8.19387	0.548502	0.64791	0.626134	null
BW25113_1103	hinT	purine nucleoside phosphoramidase, dadA activator protein	0.199574	5.62063	0.481355	0.586306	0.770275	null
BW25113_1104	ycfL	uncharacterized protein	-0.0815214	5.17891	0.783647	0.839894	0.251722	null
BW25113_1105	lpoB	OM lipoprotein stimulator of MrcB transpeptidase	0.367901	6.74166	0.140832	0.220578	2.18064	null
BW25113_1106	thiK	thiamine kinase	0.0348646	6.3584	0.890871	0.924866	0.112684	null
BW25113_1107	nagZ	beta N-acetyl-glucosaminidase	0.248844	6.43553	0.27742	0.380364	1.39455	null
BW25113_1108	ycfP	putative UPF0227 family esterase	0.263601	5.48715	0.358463	0.46318	1.11036	null
BW25113_1109	ndh	respiratory NADH dehydrogenase 2/cupric reductase	-0.701	5.50829	0.0441907	0.0856221	3.54587	null
BW25113_1110	ycfJ	uncharacterized protein	0.623974	6.37958	0.02004	0.0439287	4.50869	null
BW25113_1111	ycfQ	repressor for bhsA(ycfR)	0.676871	5.37693	0.0831962	0.144936	2.78651	null
BW25113_1113	ldtC	L,D-transpeptidase linking Lpp to murein	1.5427	6.01588	2.9e-08	2.98e-07	21.6767	null
BW25113_1114	mfd	transcription-repair coupling factor	0.217025	8.71794	0.136604	0.215228	2.21606	null
BW25113_1115	ycfT	inner membrane protein	0.440049	6.60268	0.0442605	0.0856739	3.545	null
BW25113_1119	nagK	N-acetyl-D-glucosamine kinase	0.480203	6.16662	0.0679865	0.123503	3.01738	null
BW25113_1120	cobB	deacetylase of acs and cheY, chemotaxis regulator	0.0237468	5.55299	0.950685	0.970996	0.0424634	null
BW25113_1121	ycfZ	inner membrane protein	-0.69403	7.12277	0.000689157	0.00257027	8.60387	null
BW25113_1122	ymfA	DUF3592 family inner membrane protein	-0.483321	6.99535	0.0348591	0.0697885	3.84087	null
BW25113_1123	potD	polyamine transporter subunit	0.342942	6.53183	0.123715	0.199101	2.32842	null
BW25113_1124	potC	polyamine transporter subunit	0.743258	5.92079	0.0673328	0.122513	3.02899	null
BW25113_1125	potB	polyamine transporter subunit	0.25193	6.02031	0.429959	0.535528	0.900967	null
BW25113_1126	potA	polyamine transporter subunit	0.477492	6.45107	0.11385	0.186479	2.42291	null
BW25113_1127	pepT	peptidase T	0.938244	6.63499	0.00013867	0.000636759	10.617	null
BW25113_1128	roxA	50S ribosomal protein L16 arginine hydroxylase; 2-oxoglutarate oxygenase	1.27567	6.7747	6.62e-09	7.47e-08	23.6747	null
BW25113_1129	phoQ	sensory histidine kinase in two-component regulatory system with PhoP	0.357242	7.01854	0.12419	0.199664	2.32436	null
BW25113_1130	phoP	response regulator in two-component regulatory system with PhoQ	-0.616206	6.50943	0.00691078	0.017836	5.80906	null
BW25113_1132	hflD	putative lysogenization regulator	-0.583233	5.32402	0.0571894	0.106897	3.22571	null
BW25113_1134	nudJ	bifunctional thiamine pyrimidine pyrophosphate hydrolase/ thiamine pyrophosphate hydrolase	-0.512634	4.85919	0.112423	0.184675	2.43694	null
BW25113_1135	rluE	23S rRNA pseudouridine(2457) synthase	-0.0373379	5.65313	0.924438	0.951754	0.0713391	null
BW25113_1136	icd	e14 prophage; isocitrate dehydrogenase, specific for NADP+	0.494949	3.99658	0.234573	0.331339	1.59362	null
BW25113_1139	lit	e14 prophage; cell death peptidase, inhibitor of T4 late gene expression	-0.576119	6.68033	0.00847694	0.0212298	5.55777	null
BW25113_1140	intE	e14 prophage; putative integrase	-0.0737005	7.41032	0.697714	0.772601	0.372205	null
BW25113_1141	xisE	e14 prophage; putative excisionase	-1.15172	4.87675	0.000295664	0.00124273	9.65228	null
BW25113_1144	ymfJ	e14 prophage; uncharacterized protein	-0.775171	4.95744	0.0203843	0.0445606	4.48809	null
BW25113_1147	ymfL	e14 prophage; putative DNA-binding transcriptional regulator	0.1845	5.22457	0.557725	0.65638	0.607396	null
BW25113_1148	ymfM	e14 prophage; uncharacterized protein	0.37837	4.7092	0.252475	0.351752	1.50737	null
BW25113_4692	oweE	pseudogene	-1.02644	4.8772	0.00123668	0.00421637	7.88978	null
BW25113_4693	aaaE	pseudogene	-0.0769283	7.24492	0.698474	0.772824	0.371788	null
BW25113_1150	ymfR	e14 prophage; uncharacterized protein	-1.40012	4.63596	2.03e-05	0.000120045	13.0241	null
BW25113_1151	beeE	pseudogene	-0.129615	5.53289	0.681874	0.760361	0.395244	null
BW25113_1152	jayE	pseudogene	-0.799467	6.8007	0.000523009	0.00204871	8.93107	null
BW25113_1153	ymfQ	prohage e14 tail protein homolog	-1.20683	6.13782	1.29e-06	9.87e-06	16.628	null
BW25113_1154	stfP	e14 prophage; uncharacterized protein	-0.69705	7.01962	0.0052304	0.0140753	6.15069	null
BW25113_1155	tfaP	e14 prophage; uncharacterized protein	-0.664838	7.13014	0.00162293	0.00531433	7.5559	null
BW25113_1156	tfaE	e14 prophage; putative tail fiber assembly protein	-0.713335	7.78109	4.84e-05	0.000253532	11.9455	null
BW25113_1157	stfE	pseudogene	-0.962666	6.82144	0.000656165	0.00246808	8.6624	null
BW25113_1158	pinE	e14 prophage; site-specific DNA recombinase	-0.372453	6.47912	0.10006	0.168121	2.57243	null
BW25113_1159	mcrA	putative 5-methylcytosine/5-hydroxymethylcytosine-specific restriction nuclease; 5-methylcytosine DNA binding protein; e14 prophage gene	-0.375783	6.31317	0.171397	0.258462	1.95198	null
BW25113_4519	icdC	pseudogene	-0.779862	4.92747	0.0124711	0.0296795	5.07439	null
BW25113_1161	ycgX	DUF1398 family protein	-1.21607	4.69226	0.000647816	0.0024528	8.67136	null
BW25113_1162	bluR	repressor of blue light-responsive genes	-0.146218	6.91449	0.562825	0.661598	0.595972	null
BW25113_1163	bluF	anti-repressor for YcgE, blue light-responsive; FAD-binding; has c-di-GMP phosphodiesterase-like EAL domain, but does not degrade c-di-GMP	-0.182013	7.52476	0.314577	0.419858	1.25203	null
BW25113_1164	ycgZ	RcsB connector protein for regulation of biofilm and acid-resistance	-0.841867	4.36023	0.013809	0.0323785	4.94882	null
BW25113_1165	ymgA	RcsB connector protein for regulation of biofilm	-1.32896	4.41165	9.6e-05	0.000461709	11.0807	null
BW25113_1168	ycgG	putative membrane-anchored cyclic-di-GMP phosphodiesterase	-0.410961	8.09591	0.0104426	0.0254155	5.29815	null
BW25113_4520	ymgF	inner membrane division septum protein	-0.678651	5.75619	0.0114542	0.02754	5.18233	null
BW25113_4491	ycgH	pseudogene	-0.391977	7.72465	0.0233293	0.0498462	4.32637	null
BW25113_1171	ymgD	uncharacterized protein	0.848663	4.9614	0.00750754	0.0191645	5.70542	null
BW25113_1172	ymgG	UPF0757 family protein	0.0249159	6.46174	0.934454	0.958341	0.0613896	null
BW25113_4594	ymgJ	uncharacterized protein	-0.575213	4.77576	0.0855677	0.148094	2.75542	null
BW25113_4521	ycgI	pseudogene	-0.338246	5.56654	0.227375	0.322664	1.6319	null
BW25113_1175	minD	membrane ATPase of the MinC-MinD-MinE system	-1.11278	5.54864	0.00033707	0.00139316	9.48743	null
BW25113_1176	minC	cell division inhibitor	-0.290066	5.05658	0.353219	0.459242	1.12267	null
BW25113_1177	ycgJ	uncharacterized protein	-1.15418	5.84659	5.46e-05	0.000282478	11.7896	null
BW25113_1178	pliG	periplasmic inhibitor of g-type lysozyme	-0.783132	6.5104	0.000445239	0.00177203	9.14038	null
BW25113_1180	ycgM	putative isomerase/hydrolase	0.300064	5.71114	0.359981	0.464839	1.1052	null
BW25113_1181	ycgN	UPF0153 family cysteine cluster protein	-0.369782	6.68018	0.0907917	0.155234	2.68748	null
BW25113_1182	hlyE	hemolysin E	-0.820329	6.04783	0.00128964	0.00434842	7.84529	null
BW25113_1183	umuD	DNA polymerase V, subunit D	0.0483392	5.33154	0.882125	0.918909	0.122006	null
BW25113_1184	umuC	DNA polymerase V, subunit C	0.315779	5.86784	0.264907	0.366241	1.44913	null
BW25113_1185	dsbB	oxidoreductase that catalyzes reoxidation of DsbA protein disulfide isomerase I	0.400851	5.37656	0.287242	0.391264	1.35379	null
BW25113_1186	nhaB	sodium:proton antiporter	0.348363	7.33245	0.0692647	0.125282	2.99675	null
BW25113_1187	fadR	fatty acid metabolism regulon transcriptional regulator	-0.230563	5.94288	0.374007	0.480607	1.05707	null
BW25113_1188	ycgB	SpoVR family stationary phase protein	0.00259801	7.08364	0.992951	0.997976	0.00292331	null
BW25113_1189	dadA	D-amino acid dehydrogenase	-0.619004	7.37641	0.000924434	0.00326623	8.25816	null
BW25113_1190	dadX	alanine racemase, catabolic, PLP-binding	-1.02387	7.83164	1.69e-09	2.07e-08	25.5258	null
BW25113_1191	cvrA	putative cation/proton antiporter	-0.723745	7.64196	0.000723548	0.00267343	8.54709	null
BW25113_1192	ldcA	murein tetrapeptide carboxypeptidase; LD-carboxypeptidase A	0.247484	6.40328	0.384961	0.491042	1.02608	null
BW25113_1193	emtA	lytic murein endotransglycosylase E	-0.546686	5.02876	0.0799235	0.140592	2.83042	null
BW25113_1194	ycgR	flagellar velocity braking protein, c-di-GMP-regulated	-0.325458	4.91206	0.291668	0.395934	1.33667	null
BW25113_1195	ymgE	UPF0410 family putative inner membrane protein	-0.35174	4.70943	0.292499	0.396656	1.33404	null
BW25113_1196	ycgY	uncharacterized protein	-0.677924	4.6674	0.0478583	0.091347	3.4525	null
BW25113_1197	treA	periplasmic trehalase	-0.166544	6.88385	0.427148	0.533868	0.905446	null
BW25113_1198	dhaM	putative dihydroxyacetone-specific PTS enzymes: HPr component/EI component	0.119637	6.69197	0.590195	0.686057	0.5436	null
BW25113_1199	dhaL	dihydroxyacetone kinase, C-terminal domain	1.08161	5.03086	0.00127832	0.00431968	7.85486	null
BW25113_1200	dhaK	dihydroxyacetone kinase, PTS-dependent, dihydroxyacetone-binding subunit	-0.349806	6.2827	0.143472	0.223918	2.15896	null
BW25113_1201	dhaR	dhaKLM operon transcription activator	-0.00454074	6.81005	0.992032	0.997557	0.00352852	null
BW25113_1202	ycgV	putative adhesin	-0.487458	8.44533	0.00177384	0.00574222	7.44418	null
BW25113_1203	ychF	catalase inhibitor protein; ATPase, K+-dependent, ribosome-associated	-0.666544	4.89407	0.0630375	0.115812	3.11015	null
BW25113_1205	ychH	DUF2583 family putative inner membrane protein	-0.122698	4.26416	0.733117	0.800423	0.321165	null
BW25113_1206	dauA	C4-dicarboxylic acid transporter	0.0604909	7.38356	0.759362	0.821695	0.283324	null
BW25113_1213	ychQ	SIRB family inner membrane protein	0.015076	4.73733	0.982464	0.992206	0.0112877	null
BW25113_1214	ychA	transglutaminase-like TPR-repeat protein	-0.043241	6.37238	0.861319	0.902681	0.147712	null
BW25113_1216	chaA	calcium/sodium:proton antiporter	0.206617	7.68179	0.284997	0.388605	1.36362	null
BW25113_1217	chaB	cation transport regulator	-1.06458	4.52125	0.00151939	0.00501247	7.64026	null
BW25113_1218	chaC	cation transport regulator	-0.80269	5.74511	0.0033111	0.0095302	6.71328	null
BW25113_1219	ychN	putative sulfur relay protein	-0.180462	4.70503	0.591279	0.687115	0.541376	null
BW25113_1220	ychO	putative invasin	-0.077459	6.61943	0.734667	0.801487	0.319249	null
BW25113_1221	narL	response regulator in two-component regulatory system with NarX (or NarQ)	0.210866	5.83894	0.435616	0.540877	0.886627	null
BW25113_1222	narX	sensory histidine kinase in two-component regulatory system with NarL	0.237389	7.27696	0.259615	0.360305	1.47271	null
BW25113_1223	narK	nitrate/nitrite transporter	-0.200303	7.00784	0.369213	0.475523	1.07241	null
BW25113_1224	narG	nitrate reductase 1, alpha subunit	0.23056	8.4148	0.141234	0.221026	2.17771	null
BW25113_1225	narH	nitrate reductase 1, beta (Fe-S) subunit	-0.172706	6.80851	0.561769	0.660552	0.598255	null
BW25113_1226	narJ	molybdenum-cofactor-assembly chaperone subunit (delta subunit) of nitrate reductase 1	-0.428842	5.71229	0.125608	0.201169	2.31352	null
BW25113_1227	narI	nitrate reductase 1, gamma (cytochrome b(NR)) subunit	-1.22526	6.6018	0.000315648	0.00131421	9.57159	null
BW25113_1232	purU	formyltetrahydrofolate hydrolase	1.20586	6.01	0.000137979	0.00063432	10.6225	null
BW25113_1233	ychJ	UPF0225 family protein	0.11224	5.69494	0.688889	0.765442	0.385636	null
BW25113_1234	rssA	putative patatin-like family phospholipase	0.232159	6.28742	0.355579	0.461254	1.11637	null
BW25113_1235	rssB	PcnB-degradosome interaction factor; response regulator	0.245251	6.43711	0.300951	0.405763	1.30129	null
BW25113_1236	galU	glucose-1-phosphate uridylyltransferase	0.63128	6.72699	0.00393655	0.0110113	6.50488	null
BW25113_1237	hns	global DNA-binding transcriptional dual regulator H-NS	0.596667	4.43748	0.223003	0.317593	1.65475	null
BW25113_1238	tdk	thymidine kinase/deoxyuridine kinase	-0.978575	7.15775	0.000100728	0.000482618	11.0168	null
BW25113_4573	insZ	pseudogene	-1.85657	7.12031	1.49e-19	4.63e-18	57.585	null
BW25113_1241	adhE	fused acetaldehyde-CoA dehydrogenase/iron-dependent alcohol dehydrogenase/pyruvate-formate lyase deactivase	-0.268975	7.77801	0.11404	0.186713	2.4211	null
BW25113_1242	ychE	UPF0056 family inner membrane protein	-0.508201	6.2228	0.0663594	0.120853	3.04868	null
BW25113_1243	oppA	oligopeptide transporter subunit	0.890633	7.24224	1.09e-05	6.88e-05	13.8267	null
BW25113_1244	oppB	oligopeptide transporter subunit	0.281798	6.7295	0.203291	0.295886	1.75689	null
BW25113_1245	oppC	oligopeptide transporter subunit	0.899768	6.3249	0.000843421	0.00303723	8.36303	null
BW25113_1246	oppD	oligopeptide transporter subunit	0.0873835	5.92484	0.769629	0.829121	0.270346	null
BW25113_1247	oppF	oligopeptide transporter subunit	0.915247	6.06178	0.000639925	0.00243466	8.68207	null
BW25113_1249	clsA	cardiolipin synthase 1	0.778917	6.25797	0.00313605	0.00914565	6.7727	null
BW25113_4595	yciY	uncharacterized protein	1.36983	4.87594	0.000181373	0.000811277	10.2675	null
BW25113_1250	kch	voltage-gated potassium channel	-0.393251	6.9228	0.0779133	0.137788	2.85948	null
BW25113_1251	yciI	putative DGPF domain-containing enzyme	0.602589	4.91036	0.0584193	0.108742	3.20101	null
BW25113_1252	tonB	membrane spanning protein in TonB-ExbB-ExbD transport complex	-0.365271	5.52423	0.232045	0.328235	1.6072	null
BW25113_1253	yciA	acyl-CoA esterase	0.527688	5.11744	0.0824589	0.143968	2.79618	null
BW25113_1254	yciB	IspA family inner membrane protein	0.132468	4.71248	0.723802	0.79265	0.335245	null
BW25113_1255	yciC	UPF0259 family inner membrane protein	-0.645481	6.21182	0.00993386	0.0243413	5.36045	null
BW25113_1256	ompW	outer membrane protein W	-0.205336	7.21643	0.327473	0.432997	1.20757	null
BW25113_1258	yciF	putative rubrerythrin/ferritin-like metal-binding protein	-0.636164	5.78494	0.0349656	0.0699664	3.83719	null
BW25113_1260	trpA	tryptophan synthase, alpha subunit	-0.354163	6.11231	0.173195	0.260481	1.94075	null
BW25113_1261	trpB	tryptophan synthase, beta subunit	-0.328346	6.35306	0.171564	0.258491	1.95182	null
BW25113_1262	trpC	fused indole-3-glycerolphosphate synthetase/N-(5-phosphoribosyl)anthranilate isomerase	-1.21292	7.1004	2.22e-07	1.92e-06	18.9937	null
BW25113_1263	trpD	fused glutamine amidotransferase (component II) of anthranilate synthase/anthranilate phosphoribosyl transferase	-0.829052	7.344	1.29e-05	8e-05	13.6093	null
BW25113_1264	trpE	component I of anthranilate synthase	-1.04914	7.06149	0.000104759	0.000500125	10.9654	null
BW25113_1266	yciV	PHP domain protein	0.318911	5.81813	0.252671	0.351896	1.50678	null
BW25113_1267	yciO	putative RNA binding protein	0.362918	5.60924	0.294759	0.399039	1.3254	null
BW25113_1268	yciQ	enhancer of membrane protein expression; putative inner membrane protein	-0.421828	7.9702	0.0102332	0.0249517	5.32472	null
BW25113_1269	rluB	23S rRNA pseudouridine(2605) synthase	1.22971	6.15043	9.84e-05	0.000471961	11.049	null
BW25113_1270	btuR	cob(I)yrinic acid a,c-diamide adenosyltransferase	0.409869	4.9711	0.311939	0.417539	1.26002	null
BW25113_1271	yciK	putative EmrKY-TolC system oxoacyl-(acyl carrier protein) reductase	0.236057	6.03757	0.358194	0.462982	1.11097	null
BW25113_1272	sohB	inner membrane protein, S49 peptidase family protein	0.466711	5.85454	0.196417	0.287672	1.7975	null
BW25113_1273	yciN	DUF2498 protein YciN	0.776559	4.11787	0.0446862	0.0862805	3.53482	null
BW25113_1274	topA	DNA topoisomerase I, omega subunit	0.24033	3.86391	0.536128	0.636084	0.652711	null
BW25113_1275	cysB	N-acetylserine-responsive cysteine regulon transcriptional activator; autorepressor	0.704881	6.77842	0.00146392	0.00484963	7.68791	null
BW25113_4522	ymiA	uncharacterized protein	0.290497	4.6907	0.426444	0.533156	0.90737	null
BW25113_4523	yciX	uncharacterized protein	0.475061	4.8565	0.140827	0.220578	2.18064	null
BW25113_1276	acnA	aconitate hydratase 1	0.401507	7.1044	0.0916645	0.156377	2.6769	null
BW25113_1278	pgpB	phosphatidylglycerophosphatase B	0.526761	5.39936	0.0789217	0.139199	2.84477	null
BW25113_1280	yciM	envelope integrity maintenance protein; EnvC-interacting protein	3.64416	4.36651	2.54e-16	5.97e-15	47.2521	dpaA enriched
BW25113_1281	pyrF	orotidine-5'-phosphate decarboxylase	0.753477	5.77254	0.0296014	0.0607633	4.04066	null
BW25113_1282	yciH	initiation factor function partial mimic, SUI1 family	0.134845	5.50225	0.6472	0.732453	0.449191	null
BW25113_1283	osmB	lipoprotein	0.101218	7.39551	0.627508	0.716637	0.480686	null
BW25113_1284	yciT	global regulator of transcription; DeoR family	0.239365	5.88801	0.376481	0.482693	1.05082	null
BW25113_1285	gmr	cyclic-di-GMP phosphodiesterase; csgD regulator; modulator of Rnase II stability	0.215708	6.83253	0.310995	0.416641	1.26312	null
BW25113_1286	rnb	ribonuclease II	-0.00631852	5.87314	0.988931	0.995951	0.00585264	null
BW25113_1287	yciW	putative oxidoreductase	-0.429705	5.9571	0.102979	0.171935	2.54007	null
BW25113_1289	ycjD	DUF559 family endonuclease-related protein	0.802713	4.74657	0.0953959	0.161445	2.63088	null
BW25113_1290	sapF	antimicrobial peptide transport ABC system ATP-binding protein	-0.571217	4.60933	0.0811968	0.142202	2.81399	null
BW25113_1291	sapD	antimicrobial peptide transport ABC system ATP-binding protein	-0.500291	4.8996	0.117045	0.190534	2.39188	null
BW25113_1292	sapC	antimicrobial peptide transport ABC transporter permease	-0.720404	5.70499	0.0079533	0.0201085	5.63605	null
BW25113_1293	sapB	antimicrobial peptide transport ABC transporter permease	-0.603527	5.55641	0.0529059	0.0998301	3.32438	null
BW25113_1294	sapA	antimicrobial peptide transport ABC transporter periplasmic binding protein	-0.461881	6.15214	0.0620098	0.114294	3.12918	null
BW25113_1295	ymjA	DUF2543 family protein	0.572752	4.51478	0.207934	0.300922	1.73254	null
BW25113_1296	puuP	putrescine importer	-0.00494469	6.62397	0.9929	0.997976	0.00292331	null
BW25113_1297	puuA	glutamate--putrescine ligase	-0.176448	6.67733	0.458262	0.562838	0.829208	null
BW25113_1298	puuD	gamma-glutamyl-gamma-aminobutyrate hydrolase	0.215763	5.76623	0.44026	0.54528	0.874931	null
BW25113_1299	puuR	repressor for the divergent puu operons, putrescine inducible	-0.484497	5.93601	0.0727218	0.129996	2.94346	null
BW25113_1300	puuC	gamma-glutamyl-gamma-aminobutyraldehyde dehydrogenase; succinate semialdehyde dehydrogenase	-1.95471	7.76519	6.21e-28	3.52e-26	84.5538	null
BW25113_1301	puuB	gamma-glutamylputrescine oxidoreductase	-1.60239	7.88935	1.08e-13	2.07e-12	38.8106	null
BW25113_1302	puuE	4-aminobutyrate aminotransferase, PLP-dependent	-2.52481	7.91944	5.65e-40	1.02e-37	122.882	dpaA sick
BW25113_1303	pspF	psp operon transcriptional activator	-0.174956	5.99378	0.490124	0.59498	0.749088	null
BW25113_1304	pspA	regulatory protein for phage-shock-protein operon	0.385568	5.13197	0.302652	0.40754	1.29499	null
BW25113_1306	pspC	psp operon transcription co-activator	-0.317758	4.22497	0.353056	0.459242	1.12267	null
BW25113_1308	pspE	thiosulfate:cyanide sulfurtransferase (rhodanese)	1.08919	5.62128	0.000108748	0.000515452	10.9219	null
BW25113_1309	ycjM	alpha amylase catalytic domain family protein	-0.141194	7.72802	0.416384	0.524541	0.930872	null
BW25113_1310	ycjN	putative ABC superfamily sugar transporter periplasmic-binding protein	0.297729	6.63409	0.182302	0.271607	1.88041	null
BW25113_1311	ycjO	inner membrane putative ABC superfamily sugar transporter permease	-0.146039	5.94091	0.646915	0.732453	0.449191	null
BW25113_1312	ycjP	inner membrane putative ABC superfamily sugar transporter permease	-1.26124	6.38331	0.000155247	0.000704732	10.4706	null
BW25113_1313	ycjQ	putative Zn-dependent NAD(P)-binding oxidoreductase	-2.39911	6.67411	5.64e-24	2.46e-22	71.7834	dpaA sick
BW25113_1314	ycjR	putative TIM alpha/beta barrel enzyme	-1.48947	6.21449	2.75e-08	2.84e-07	21.7478	null
BW25113_1315	ycjS	putative NADH-binding oxidoreductase	-1.15611	6.87335	9.52e-07	7.52e-06	17.0208	null
BW25113_1316	ycjT	putative family 65 glycosyl hydrolase	-1.3178	7.96291	5.5e-11	8.13e-10	30.1964	null
BW25113_1317	ycjU	beta-phosphoglucomutase	-1.5423	5.61052	1.07e-05	6.76e-05	13.8516	null
BW25113_4524	ycjV	pseudogene	-0.768618	7.32249	4.12e-05	0.000222092	12.1366	null
BW25113_1319	ompG	outer membrane porin G	-0.651385	8.31314	3.94e-05	0.000214816	12.1846	null
BW25113_1320	ycjW	LacI family putative transcriptional repressor	-0.623886	7.24416	0.00133682	0.00447711	7.80322	null
BW25113_1321	ycjX	DUF463 family protein, putative P-loop NTPase	-1.27651	7.41896	1.69e-10	2.38e-09	28.6491	null
BW25113_1322	ycjF	UPF0283 family inner membrane protein	-1.66077	7.45265	2.27e-13	4.16e-12	37.8069	null
BW25113_1323	tyrR	aromatic amino acid biosynthesis and transport regulon transcriptional regulator; autorepressor; ATPase; phosphatase	0.231277	6.78108	0.350128	0.456641	1.13087	null
BW25113_1324	tpx	lipid hydroperoxide peroxidase	0.392511	4.72978	0.235372	0.332231	1.58974	null
BW25113_1325	ycjG	L-Ala-D/L-Glu epimerase	1.05789	6.1362	3.07e-05	0.000171026	12.5135	null
BW25113_1326	mpaA	murein peptide amidase A	0.192429	5.50947	0.505848	0.608673	0.716261	null
BW25113_1327	ycjY	S9 homolog non-peptidase family protein	-0.159932	6.33255	0.507908	0.610781	0.711272	null
BW25113_1328	pgrR	murein peptide degradation regulator	-0.165286	6.9961	0.421211	0.528777	0.919268	null
BW25113_1329	mppA	murein tripeptide (L-ala-gamma-D-glutamyl-meso-DAP) transporter subunit	-0.1028	7.58721	0.585567	0.682074	0.552	null
BW25113_1330	ynaI	mechanosensitive channel protein, very small conductance	-0.261321	7.36348	0.22296	0.317593	1.65475	null
BW25113_1331	insH1	IS5 transposase and trans-activator	0.0148937	8.06704	0.931909	0.957213	0.063088	null
BW25113_1333	uspE	stress-induced protein	0.296603	5.60148	0.303572	0.408091	1.29304	null
BW25113_1334	fnr	oxygen-sensing anaerobic growth regulon transcriptional regulator; autorepressor	1.33132	4.58878	0.000208015	0.000913978	10.0956	null
BW25113_1335	ogt	O-6-alkylguanine-DNA:cysteine-protein methyltransferase	0.706916	4.94769	0.0281058	0.0584789	4.09594	null
BW25113_1336	abgT	p-aminobenzoyl-glutamate transporter; membrane protein	0.322932	6.08997	0.223261	0.317733	1.65411	null
BW25113_1337	abgB	p-aminobenzoyl-glutamate hydrolase, B subunit	-0.392442	6.4452	0.143259	0.223673	2.16054	null
BW25113_1338	abgA	p-aminobenzoyl-glutamate hydrolase, A subunit	-0.409758	7.06827	0.0428756	0.0835222	3.5817	null
BW25113_1339	abgR	putative DNA-binding transcriptional regulator of abgABT operon	-0.292396	5.45787	0.305102	0.409968	1.28642	null
BW25113_4426	mcaS	NA	0.12574	4.04896	0.739776	0.805039	0.31287	null
BW25113_1340	smrA	DNA endonuclease	0.928767	4.62508	0.0089528	0.0222392	5.49075	null
BW25113_1341	ydaM	diguanylate cyclase, csgD regulator	-0.201645	6.42769	0.378004	0.484205	1.04631	null
BW25113_1342	ydaN	putative Zn(II) transporter	0.165684	6.58265	0.458439	0.562881	0.829099	null
BW25113_1343	dbpA	ATP-dependent RNA helicase, specific for 23S rRNA	0.704625	6.27593	0.0037447	0.0105666	6.56435	null
BW25113_1344	ttcA	tRNA 2-thiocytidine biosynthesis protein	0.609533	5.97255	0.0218041	0.0470685	4.40909	null
BW25113_1345	intR	Rac prophage; integrase	-0.32515	6.95355	0.113459	0.186075	2.42605	null
BW25113_1346	ydaQ	Rac prophage; conserved protein	-0.969579	5.51959	0.000601124	0.00231848	8.7526	null
BW25113_1349	recT	Rac prophage; recombination and repair protein	-0.277421	6.53284	0.216191	0.30978	1.69069	null
BW25113_1350	recE	Rac prophage; exonuclease VIII, 5' -> 3' specific dsDNA exonuclease	-0.168556	7.22212	0.434891	0.540146	0.888578	null
BW25113_1353	sieB	Rac prophage; phage superinfection exclusion protein	-0.805692	4.79924	0.0116082	0.0278597	5.16568	null
BW25113_4527	ydaF	Rac prophage; uncharacterized protein	-0.529623	5.27083	0.0852365	0.147585	2.76039	null
BW25113_1357	ydaS	Rac prophage; putative DNA-binding transcriptional regulator	0.18973	3.78285	0.654092	0.737515	0.439256	null
BW25113_1358	ydaT	Rac prophage; uncharacterized protein	1.05887	4.85038	0.00144976	0.00481477	7.69832	null
BW25113_1359	ydaU	Rac prophage; conserved protein	-0.581636	5.89747	0.025891	0.0544699	4.1984	null
BW25113_1360	ydaV	Rac prophage; putative DNA replication protein	-0.506285	4.80607	0.122314	0.197492	2.34013	null
BW25113_1362	rzpR	pseudogene	-0.61877	5.95072	0.0163177	0.037228	4.74747	null
BW25113_4528	rzoR	Rac prophage; putative lipoprotein	-0.959976	5.1986	0.00126768	0.00429261	7.86393	null
BW25113_1363	trkG	Rac prophage; potassium transporter subunit	-0.840342	6.37575	0.00036647	0.00149294	9.38763	null
BW25113_1365	ynaK	Rac prophage; conserved protein	-0.362254	7.08473	0.0967245	0.163325	2.61418	null
BW25113_1366	ydaY	pseudogene	-0.274214	5.99209	0.305963	0.410986	1.28284	null
BW25113_1368	tmpR	pseudogene	-0.528904	6.15691	0.0716345	0.128631	2.95869	null
BW25113_4570	lomR	pseudogene	-0.872999	7.21964	5.4e-06	3.67e-05	14.7352	null
BW25113_1370	insH1	pseudogene	-0.876948	6.84956	3.07e-05	0.000171026	12.5135	null
BW25113_1372	stfR	Rac prophage; putative tail fiber protein	-1.46276	8.73431	5.42e-23	2.11e-21	68.6818	null
BW25113_1373	tfaR	Rac prophage; putative tail fiber assembly protein	-0.779534	6.10061	0.00181051	0.00583713	7.42053	null
BW25113_1374	pinR	Rac prophage; putative site-specific recombinase	-0.329721	6.83967	0.131209	0.208546	2.26156	null
BW25113_1375	ynaE	cold shock protein, Rac prophage	0.237144	4.94877	0.4773	0.582259	0.780266	null
BW25113_1376	uspF	stress-induced protein, ATP-binding protein	0.201999	5.88618	0.492602	0.597208	0.743695	null
BW25113_1377	ompN	outer membrane pore protein N, non-specific	-0.517962	7.50378	0.0046244	0.0126711	6.30231	null
BW25113_1378	pfo	pyruvate-flavodoxin oxidoreductase	-0.745593	8.15679	0.00101941	0.00355497	8.13595	null
BW25113_4529	ydbJ	DUF333 family putative lipoprotein	-0.259959	4.7126	0.431759	0.537601	0.895393	null
BW25113_1379	hslJ	heat-inducible lipoprotein involved in novobiocin resistance	0.443547	4.82067	0.248373	0.347128	1.52646	null
BW25113_1380	ldhA	fermentative D-lactate dehydrogenase, NAD-dependent	0.994429	6.30208	8.59e-05	0.00041817	11.2236	null
BW25113_1381	ydbH	putative membrane-anchored protein, function unknown	0.139257	7.87792	0.565535	0.664097	0.590535	null
BW25113_1382	ynbE	lipoprotein	0.0146578	4.91171	0.98015	0.991364	0.0125136	null
BW25113_1383	ydbL	DUF1318 family protein	0.265663	5.33697	0.403971	0.511336	0.967656	null
BW25113_1384	feaR	transcriptional activator for tynA and feaB	-0.716826	6.15791	0.00469961	0.0128383	6.28341	null
BW25113_1385	feaB	phenylacetaldehyde dehydrogenase	1.01796	6.3699	0.000256232	0.00110027	9.82792	null
BW25113_1386	tynA	tyramine oxidase, copper-requiring	0.326254	7.09625	0.103385	0.172323	2.53681	null
BW25113_1387	paaZ	fused oxepin-CoA hydrolase/3-oxo-5,6-dehydrosuberyl-CoA semialdehyde dehydrogenase	-0.338497	6.7178	0.154158	0.237055	2.07671	null
BW25113_1388	paaA	ring 1,2-phenylacetyl-CoA epoxidase subunit	0.14235	5.12084	0.661655	0.74345	0.427693	null
BW25113_1389	paaB	putative ring 1,2-phenylacetyl-CoA epoxidase subunit	-0.0283879	4.11574	0.972349	0.986758	0.0192322	null
BW25113_1390	paaC	ring 1,2-phenylacetyl-CoA epoxidase subunit	0.0763053	5.91765	0.799434	0.852352	0.230479	null
BW25113_1391	paaD	ring 1,2-phenylacetyl-CoA epoxidase subunit	0.646982	5.53714	0.0249743	0.052793	4.24351	null
BW25113_1392	paaE	ring 1,2-phenylacetyl-CoA epoxidase, NAD(P)H oxidoreductase component	-0.208612	5.50137	0.582897	0.680161	0.556052	null
BW25113_1393	paaF	2,3-dehydroadipyl-CoA hydratase	0.148181	5.7424	0.643587	0.729962	0.454106	null
BW25113_1394	paaG	1,2-epoxyphenylacetyl-CoA isomerase, oxepin-CoA-forming	0.266438	5.51664	0.419863	0.527752	0.922067	null
BW25113_1395	paaH	3-hydroxyadipyl-CoA dehydrogenase, NAD+-dependent	-0.544993	6.4462	0.0340716	0.0684535	3.86873	null
BW25113_1396	paaI	hydroxyphenylacetyl-CoA thioesterase	-0.766195	4.79523	0.0148914	0.0344794	4.85812	null
BW25113_1397	paaJ	3-oxoadipyl-CoA/3-oxo-5,6-dehydrosuberyl-CoA thiolase	-0.759049	6.84507	0.00098078	0.00344139	8.18279	null
BW25113_1398	paaK	phenylacetyl-CoA ligase	-0.240165	6.43798	0.29427	0.398514	1.3273	null
BW25113_1399	paaX	transcriptional repressor of phenylacetic acid degradation paa operon, phenylacetyl-CoA inducer	-0.00614075	4.67093	1	1	0	null
BW25113_1400	paaY	putative hexapeptide repeat acetyltransferase	-0.375236	5.36955	0.26582	0.36712	1.44568	null
BW25113_4492	ydbA	pseudogene	-0.214259	10.6198	0.113628	0.18627	2.42453	null
BW25113_1402	insD1	IS2 transposase TnpB	-0.131018	7.94494	0.43438	0.539849	0.889373	null
BW25113_1403	insC1	IS2 repressor TnpA	-0.625229	6.3979	0.00800948	0.020212	5.62865	null
BW25113_1404	insI1	IS30 transposase	0.010196	7.68231	0.964441	0.981492	0.0269523	null
BW25113_1406	ydbC	putative NAD(P)-binding oxidoreductase	-0.115601	6.67414	0.600468	0.694994	0.524927	null
BW25113_1407	ydbD	PF10971 family putative periplasmic methylglyoxal resistance protein	-0.368731	8.61082	0.0158103	0.0362369	4.7864	null
BW25113_1408	ynbA	inner membrane protein	-0.704369	6.4099	0.00213108	0.00665982	7.2303	null
BW25113_1409	ynbB	putative CDP-diglyceride synthase	-0.627267	5.94801	0.0194281	0.0429337	4.54175	null
BW25113_1410	ynbC	putative esterase	-0.435018	6.7875	0.0448754	0.0864192	3.5325	null
BW25113_1411	ynbD	putative phosphatase inner membrane protein	-0.27723	6.43296	0.239858	0.337603	1.5666	null
BW25113_1412	azoR	NADH-azoreductase, FMN-dependent	0.31009	5.31893	0.302162	0.407201	1.29619	null
BW25113_1413	hrpA	putative ATP-dependent helicase	-0.0708433	7.53747	0.71304	0.783023	0.352874	null
BW25113_1414	ydcF	DUF218 superfamily protein, SAM-binding	-0.0747525	5.58111	0.853971	0.896399	0.157787	null
BW25113_1415	aldA	aldehyde dehydrogenase A, NAD-linked	0.337024	6.39792	0.144091	0.224619	2.15445	null
BW25113_4493	gapC	pseudogene	0.109872	5.66721	0.699357	0.772912	0.371624	null
BW25113_1418	cybB	cytochrome b561	0.0484984	4.84539	0.905849	0.936987	0.0938987	null
BW25113_1419	ydcA	putative periplasmic protein	0.277329	4.34263	0.422249	0.529913	0.916173	null
BW25113_1421	trg	methyl-accepting chemotaxis protein III, ribose and galactose sensor receptor	0.202161	6.52789	0.365663	0.471563	1.08448	null
BW25113_1422	ydcI	putative DNA-binding transcriptional regulator	-0.0455727	5.59321	0.896967	0.930223	0.104351	null
BW25113_1423	ydcJ	putative metalloenzyme	0.469236	6.57366	0.0395812	0.0778685	3.68282	null
BW25113_1424	opgD	osmoregulated periplasmic glucan (OPG) biosynthesis periplasmic protein	0.56413	6.79373	0.014908	0.0344872	4.85779	null
BW25113_1427	rimL	ribosomal-protein-L7/L12-serine acetyltransferase	-0.377124	4.36611	0.337796	0.443692	1.17237	null
BW25113_1428	ydcK	uncharacterized protein	0.442979	5.95819	0.205613	0.298609	1.74367	null
BW25113_1429	tehA	potassium-tellurite ethidium and proflavin transporter	0.228071	6.56608	0.381266	0.487883	1.03539	null
BW25113_1430	tehB	tellurite, selenium methyltransferase, SAM-dependent; tellurite, selenium resistance protein	0.508779	5.50426	0.200813	0.293138	1.77035	null
BW25113_1431	ydcL	lipoprotein	-0.360654	5.46383	0.203478	0.29605	1.75609	null
BW25113_4578	insP	pseudogene	0.329199	4.5614	0.364265	0.469912	1.08954	null
BW25113_1432	insQ	IS609 transposase B	0.326993	6.32239	0.217569	0.311305	1.6836	null
BW25113_1433	ydcO	BenE family inner membrane putative transporter	0.0494251	6.21591	0.865058	0.904685	0.144513	null
BW25113_1434	ydcN	putative DNA-binding transcriptional regulator	0.444444	4.83336	0.201385	0.293758	1.7673	null
BW25113_1435	ydcP	putative peptidase	0.77921	6.77167	0.00166578	0.00543224	7.52424	null
BW25113_1436	yncJ	uncharacterized protein	0.694702	3.86821	0.0686776	0.124504	3.00574	null
BW25113_1439	ydcR	putative DNA-binding transcriptional regulator/putative amino transferase	-0.224415	6.25528	0.368973	0.475369	1.07288	null
BW25113_1440	ydcS	polyhydroxybutyrate (PHB) synthase, ABC transporter periplasmic binding protein homolog	0.146357	6.1614	0.607378	0.699518	0.515568	null
BW25113_1441	ydcT	putative spermidine/putrescine transporter subunit	0.71557	6.07494	0.024861	0.0526093	4.24854	null
BW25113_1442	ydcU	putative spermidine/putrescine transporter subunit	0.168827	5.51219	0.613607	0.704406	0.50552	null
BW25113_1443	ydcV	putative spermidine/putrescine transporter subunit	1.25013	5.43837	0.00164963	0.00538843	7.53592	null
BW25113_1444	patD	gamma-aminobutyraldehyde dehydrogenase	0.740749	6.60104	0.000797199	0.00289077	8.43433	null
BW25113_1446	ydcY	uncharacterized protein	0.470683	4.30473	0.1995	0.291668	1.7776	null
BW25113_1447	ydcZ	DUF606 family inner membrane protein	-0.161448	4.78851	0.669628	0.750497	0.414082	null
BW25113_1448	mnaT	methionine N-acyltransferase; L-amino acid N-acyltransferase	0.188362	4.34239	0.615254	0.705797	0.502674	null
BW25113_1449	curA	curcumin/dihydrocurcumin reductase, NADPH-dependent	-0.00619495	6.53563	0.991238	0.997011	0.00431879	null
BW25113_1450	mcbR	colanic acid and biofilm gene transcriptional regulator, MqsR-controlled	-0.0813767	6.48667	0.726788	0.795263	0.330497	null
BW25113_1451	yncD	putative iron outer membrane transporter	0.58284	7.46122	0.0244809	0.0519711	4.26615	null
BW25113_1452	yncE	ATP-binding protein, periplasmic, function unknown	0.0200533	5.99809	0.941713	0.964291	0.0524597	null
BW25113_1453	ansP	L-asparagine transporter	0.240042	6.70749	0.270957	0.373048	1.42257	null
BW25113_1454	yncG	glutathione S-transferase homolog	-0.845491	6.08671	0.00258593	0.00782277	6.9981	null
BW25113_1456	rhsE	pseudogene	-2.16722	9.76693	1.55e-50	8.82e-48	156.312	dpaA sick
BW25113_1459	yncI	pseudogene	-0.18837	5.19694	0.537904	0.637587	0.649306	null
BW25113_1460	ydcC	H repeat-associated putative transposase	-0.961608	8.46328	1.31e-07	1.18e-06	19.6919	null
BW25113_1461	pptA	4-oxalocrotonate tautomerase	0.465955	4.9595	0.136721	0.215327	2.2154	null
BW25113_1462	yddH	flavin reductase like-protein	0.296806	5.48873	0.354898	0.460585	1.11846	null
BW25113_1463	nhoA	N-hydroxyarylamine O-acetyltransferase	0.115401	5.47841	0.705111	0.776678	0.364612	null
BW25113_1464	yddE	PhzC-PhzF family protein	0.727554	5.80329	0.00787915	0.0199719	5.64588	null
BW25113_1465	narV	nitrate reductase 2 (NRZ), gamma subunit	0.50787	5.18005	0.106384	0.176213	2.50461	null
BW25113_1466	narW	nitrate reductase 2 (NRZ), delta subunit (assembly subunit)	-0.561052	5.13497	0.0691396	0.125113	2.9987	null
BW25113_1467	narY	nitrate reductase 2 (NRZ), beta subunit	0.298791	6.71556	0.166745	0.252406	1.98618	null
BW25113_1468	narZ	nitrate reductase 2 (NRZ), alpha subunit	-0.19875	7.64497	0.262177	0.362972	1.46207	null
BW25113_1469	narU	nitrate/nitrite transporter	-0.591635	6.47874	0.0133749	0.0315282	4.98721	null
BW25113_1471	yddK	pseudogene	-1.25132	4.83326	0.000135834	0.000627365	10.6384	null
BW25113_1473	yddG	aromatic amino acid exporter	-0.313136	7.33913	0.0952731	0.161306	2.63213	null
BW25113_1474	fdnG	formate dehydrogenase-N, alpha subunit, nitrate-inducible	0.109702	7.60641	0.635856	0.723881	0.466176	null
BW25113_1475	fdnH	formate dehydrogenase-N, Fe-S (beta) subunit, nitrate-inducible	0.204769	6.073	0.502353	0.605567	0.723641	null
BW25113_1476	fdnI	formate dehydrogenase-N, cytochrome B556 (gamma) subunit, nitrate-inducible	0.845777	4.68597	0.0298171	0.0610798	4.03316	null
BW25113_1478	adhP	ethanol-active dehydrogenase/acetaldehyde-active reductase	-0.0236531	5.90052	0.937202	0.960662	0.0578994	null
BW25113_1479	maeA	malate dehydrogenase, (decarboxylating, NAD-requiring) (malic enzyme)	0.119481	6.87619	0.597066	0.69222	0.530696	null
BW25113_1481	bdm	biofilm-dependent modulation protein	-0.223152	7.03248	0.297923	0.402363	1.31343	null
BW25113_1482	osmC	lipoyl-dependent Cys-based peroxidase, hydroperoxide resistance; salt-shock inducible membrane protein; peroxiredoxin	-0.229803	5.35619	0.444687	0.549222	0.86454	null
BW25113_1483	ddpF	D,D-dipeptide permease system, ATP-binding component	0.8187	6.24817	0.00813713	0.0204964	5.60849	null
BW25113_1484	ddpD	D,D-dipeptide permease system, ATP-binding component	0.441643	5.69963	0.118431	0.19216	2.37962	null
BW25113_1485	ddpC	D-ala-D-ala transporter subunit	1.06865	5.37528	0.000873258	0.00312204	8.3233	null
BW25113_1486	ddpB	D-ala-D-ala transporter subunit	-0.073086	5.90484	0.805467	0.856807	0.222958	null
BW25113_1487	ddpA	D-ala-D-a la transporter subunit	0.548347	6.10791	0.0517469	0.0979223	3.35222	null
BW25113_1488	ddpX	D-ala-D-ala dipeptidase, Zn-dependent	-0.226921	4.83358	0.477768	0.58259	0.779447	null
BW25113_1489	dosP	oxygen sensor, c-di-GMP phosphodiesterase, heme-regulated; cold- and stationary phase-induced bioflim regulator	0.258928	6.84455	0.223665	0.318194	1.65202	null
BW25113_1490	dosC	diguanylate cyclase, cold- and stationary phase-induced oxygen-dependent biofilm regulator	-0.00208777	7.45382	0.997242	1	0	null
BW25113_1491	yddW	liprotein, glycosyl hydrolase homolog	-0.0038055	6.66576	1	1	0	null
BW25113_1492	gadC	glutamate:gamma-aminobutyric acid antiporter	0.274203	7.08042	0.180494	0.269722	1.89045	null
BW25113_1493	gadB	glutamate decarboxylase B, PLP-dependent	-0.0679407	8.23245	0.678339	0.757908	0.399906	null
BW25113_1494	pqqL	putative periplasmic M16 family zinc metalloendopeptidase	0.131416	8.29488	0.416669	0.524567	0.930801	null
BW25113_1495	yddB	putative TonB-dependent outer membrane receptor	-0.259711	8.40658	0.104553	0.173831	2.52424	null
BW25113_1496	yddA	putative multidrug transporter subunit of ABC superfamily, membrane component/ATP-binding component	-0.394028	8.28909	0.0157927	0.0362173	4.78718	null
BW25113_1497	ydeM	putative YdeN-specific sulfatase-maturating enzyme	-0.842241	6.16149	0.00247138	0.00751059	7.05686	null
BW25113_1498	ydeN	putative Ser-type periplasmic non-aryl sulfatase	-0.522965	7.69018	0.0037766	0.0106262	6.55623	null
BW25113_1499	ydeO	UV-inducible global regulator, EvgA-, GadE-dependent	-0.927394	4.71253	0.00917069	0.0226812	5.46236	null
BW25113_1501	ydeP	putative oxidoreductase	-0.0587439	7.82417	0.729635	0.797499	0.326446	null
BW25113_1502	ydeQ	putative fimbrial-like adhesin protein	-0.506973	6.4725	0.0357691	0.0714663	3.80659	null
BW25113_1503	ydeR	putative fimbrial-like adhesin protein	-0.287841	6.60572	0.213277	0.306541	1.70585	null
BW25113_1504	ydeS	putative fimbrial-like adhesin protein	-0.13237	5.95308	0.624862	0.71423	0.485539	null
BW25113_1505	ydeT	pseudogene	-0.316544	7.00708	0.123546	0.198915	2.32978	null
BW25113_1507	hipA	inactivating GltX kinase facilitating persister formation; toxin of HipAB TA pair; autokinase	0.00154605	5.32418	1	1	0	null
BW25113_4696	yneO	pseudogene	-0.0467415	8.98074	0.75958	0.821695	0.283324	null
BW25113_1511	lsrK	autoinducer-2 (AI-2) kinase	0.0325822	6.4492	0.893124	0.926963	0.109416	null
BW25113_1512	lsrR	lsr operon transcriptional repressor	-0.136413	5.27969	0.663793	0.745219	0.424264	null
BW25113_1513	lsrA	autoinducer 2 import ATP-binding protein	1.06542	6.03752	0.00058119	0.00224999	8.79587	null
BW25113_1514	lsrC	autoinducer 2 import system permease protein	0.0374125	5.89124	0.899294	0.932149	0.101368	null
BW25113_1515	lsrD	autoinducer 2 import system permease protein	0.715889	5.36359	0.0705323	0.127112	2.97583	null
BW25113_1516	lsrB	autoinducer 2-binding protein	0.343015	5.67289	0.217434	0.311224	1.68397	null
BW25113_1517	lsrF	putative autoinducer-2 (AI-2) aldolase	0.206151	6.97162	0.354105	0.46007	1.12007	null
BW25113_1519	tam	trans-aconitate methyltransferase	-0.097674	5.09734	0.801833	0.853656	0.228274	null
BW25113_1520	yneE	bestrophin family putative inner membrane protein	1.03142	5.77069	0.00125751	0.0042668	7.87263	null
BW25113_1521	uxaB	altronate oxidoreductase, NAD-dependent	0.815111	6.30417	0.00111539	0.00384579	8.0225	null
BW25113_1522	yneF	putative membrane-bound diguanylate cyclase	0.310335	5.96193	0.266067	0.367206	1.44534	null
BW25113_1523	yneG	DUF4186 family protein	0.104121	4.90888	0.772657	0.830805	0.267419	null
BW25113_1524	glsB	glutaminase 2	-0.108069	5.56494	0.71524	0.784355	0.350421	null
BW25113_1525	sad	succinate semialdehyde dehydrogenase, NAD(P)+-dependent	0.734985	6.14838	0.00626239	0.0164078	5.92947	null
BW25113_1526	yneJ	putative DNA-binding transcriptional regulator	0.286014	6.49526	0.247371	0.346214	1.53026	null
BW25113_1527	yneK	uncharacterized protein	-0.501792	6.62342	0.0277799	0.0578917	4.1105	null
BW25113_1528	ydeA	arabinose efflux transporter, arabinose-inducible	-0.110408	6.37204	0.656601	0.739234	0.435897	null
BW25113_1529	marC	UPF0056 family inner membrane protein	1.32557	5.05163	7.47e-05	0.000368841	11.4047	null
BW25113_1530	marR	transcriptional repressor of multiple antibiotic resistance	0.721201	4.7014	0.0515163	0.0975788	3.35729	null
BW25113_1531	marA	multiple antibiotic resistance transcriptional regulator	1.14711	4.13419	0.00567051	0.015096	6.04969	null
BW25113_1533	eamA	cysteine and O-acetyl-L-serine efflux system	0.0756442	5.59125	0.84514	0.889859	0.168351	null
BW25113_1534	ydeE	putative transporter	-0.219238	6.90072	0.296381	0.400553	1.31993	null
BW25113_4698	mgrR	NA	0.685144	4.3609	0.051786	0.0979496	3.35182	null
BW25113_1535	dgcZ	diguanylate cyclase, zinc-sensing	-0.253114	8.07929	0.124539	0.199948	2.32231	null
BW25113_1536	ydeI	hydrogen peroxide resistance OB fold protein; putative periplasmic protein	-0.970797	5.40597	0.0026443	0.00793888	6.97685	null
BW25113_1537	ydeJ	inactive PncC family protein	0.103453	5.82239	0.727678	0.796017	0.329128	null
BW25113_1538	dcp	dipeptidyl carboxypeptidase II	-0.263178	7.20457	0.179023	0.268029	1.89954	null
BW25113_1539	ydfG	NADP-dependent 3-hydroxy acid dehydrogenase; malonic semialdehyde reductase	0.0122712	5.036	0.985985	0.994498	0.00795917	null
BW25113_1540	rspR	transcriptional repressor for rspAB	0.668747	4.74248	0.0680011	0.123503	3.01738	null
BW25113_1542	ydfI	putative NAD-dependent D-mannonate oxidoreductase	0.0264934	6.11	0.922524	0.950276	0.0735814	null
BW25113_4600	ydfJ	pseudogene	-0.211027	10.8229	0.116553	0.189889	2.39677	null
BW25113_1544	ydfK	cold shock protein, function unknown, Qin prophage	-0.0861315	4.58063	0.802638	0.854255	0.227262	null
BW25113_1545	pinQ	Qin prophage; putative site-specific recombinase	-0.18065	6.42648	0.439174	0.544105	0.878043	null
BW25113_1546	tfaQ	Qin prophage; putative tail fiber assembly protein	-0.867955	5.82339	0.00228767	0.0070658	7.14493	null
BW25113_1547	stfQ	Qin prophage; putative side tail fiber assembly protein	0.0875575	5.80966	0.751979	0.815859	0.293608	null
BW25113_1548	nohQ	pseudogene	0.162161	4.50546	0.643885	0.730074	0.453885	null
BW25113_1553	rzpQ	Rz-like protein, Qin prophage	1.02231	4.59825	0.00306085	0.00900569	6.79495	null
BW25113_4689	rzoQ	putative Rz1-like lipoprotein, Qin prophage	0.995991	3.98181	0.00946097	0.0232976	5.42368	null
BW25113_1554	rrrQ	Qin prophage; putative lysozyme	0.296764	4.97016	0.337933	0.443726	1.17226	null
BW25113_1556	essQ	Qin prophage; putative S lysis protein	-0.525636	4.18484	0.145452	0.226386	2.14315	null
BW25113_1557	cspB	Qin prophage; cold shock protein	1.34822	5.19397	1.19e-05	7.44e-05	13.7149	null
BW25113_1558	cspF	Qin prophage; cold shock protein	0.241676	4.66813	0.464264	0.569328	0.812667	null
BW25113_1559	quuQ	Qin prophage; putative antitermination protein Q	-0.34292	5.45447	0.232824	0.329102	1.60339	null
BW25113_1560	ydfU	Qin prophage; uncharacterized protein	0.161932	5.84132	0.549512	0.64852	0.624778	null
BW25113_1561	rem	Qin prophage; uncharacterized protein	0.678298	3.64049	0.189858	0.280341	1.83474	null
BW25113_1563	relE	Qin prophage; toxin of the RelE-RelB toxin-antitoxin system	1.11316	3.95372	0.0726992	0.129996	2.94346	null
BW25113_1565	ydfV	Qin prophage; uncharacterized protein	0.161869	5.29163	0.652293	0.736472	0.441297	null
BW25113_1566	flxA	Qin prophage; uncharacterized protein	-0.994472	5.58375	0.000618465	0.00237218	8.71957	null
BW25113_1568	ydfX	pseudogene	0.759335	4.01179	0.041365	0.080897	3.62777	null
BW25113_1573	ydfC	uncharacterized protein, Qin prophage	0.268942	4.03578	0.542712	0.642711	0.637757	null
BW25113_1576	ydfD	Qin prophage; uncharacterized protein	-0.660751	5.64032	0.0172025	0.0389336	4.68284	null
BW25113_1577	ydfE	pseudogene	0.177193	6.45118	0.586332	0.682365	0.551384	null
BW25113_1578	insD1	pseudogene	-0.284133	7.68625	0.103142	0.172063	2.539	null
BW25113_1579	intQ	pseudogene	-0.831999	7.28551	1.14e-05	7.16e-05	13.7701	null
BW25113_1580	rspB	putative Zn-dependent NAD(P)-binding oxidoreductase	-0.59172	6.61775	0.00670526	0.0173507	5.84886	null
BW25113_1581	rspA	bifunctional D-altronate/D-mannonate dehydratase	-0.378084	6.09325	0.13955	0.218915	2.19155	null
BW25113_1583	ynfB	UPF0482 family putative periplasmic protein	1.62783	5.11601	8.36e-05	0.000407916	11.2594	null
BW25113_1584	speG	spermidine N1-acetyltransferase	0.61098	6.63245	0.00618311	0.0162429	5.94404	null
BW25113_1585	ynfC	UPF0257 family lipoprotein	0.324168	6.0995	0.195857	0.287277	1.79949	null
BW25113_1586	ynfD	DUF1161 family periplasmic protein	0.324762	5.12726	0.293034	0.397246	1.3319	null
BW25113_1587	ynfE	putative selenate reductase, periplasmic	0.389884	6.79179	0.0775502	0.137207	2.86558	null
BW25113_1588	ynfF	S- and N-oxide reductase, A subunit, periplasmic	0.842737	6.90541	0.000581118	0.00224999	8.79587	null
BW25113_1589	ynfG	oxidoreductase, Fe-S subunit	-0.0118431	5.09089	1	1	0	null
BW25113_1590	ynfH	oxidoreductase, membrane subunit	0.233731	5.92027	0.420122	0.52791	0.921637	null
BW25113_1591	dmsD	twin-argninine leader-binding protein for DmsA and TorA	0.172185	5.00049	0.698608	0.772824	0.371788	null
BW25113_1592	clcB	H(+)/Cl(-) exchange transporter	0.520098	6.43368	0.105493	0.175182	2.51308	null
BW25113_1593	ynfK	putative dethiobiotin synthetase	0.548171	5.99022	0.0484518	0.0923024	3.43749	null
BW25113_1594	mlc	glucosamine anaerobic growth regulon transcriptional repressor; autorepressor	0.572883	5.99635	0.0368928	0.0733188	3.76967	null
BW25113_1595	ynfL	LysR family putative transcriptional regulator	-0.484186	5.18393	0.109924	0.18102	2.46578	null
BW25113_1596	ynfM	putative arabinose efflux transporter	-0.0337675	6.32475	0.888261	0.923553	0.114734	null
BW25113_1597	asr	acid shock-inducible periplasmic protein	0.199831	5.20767	0.543261	0.64317	0.636729	null
BW25113_1598	ydgD	putative peptidase	0.418209	5.79627	0.135864	0.214317	2.22218	null
BW25113_1599	mdtI	multidrug efflux system transporter	0.702556	4.64453	0.108533	0.179323	2.47937	null
BW25113_1600	mdtJ	multidrug efflux system transporter	-0.133115	6.4856	0.602889	0.696734	0.521321	null
BW25113_1601	tqsA	pheromone AI-2 transporter	0.000979666	6.51577	1	1	0	null
BW25113_1602	pntB	pyridine nucleotide transhydrogenase, beta subunit	0.561823	6.21132	0.0289787	0.0598251	4.06311	null
BW25113_1603	pntA	pyridine nucleotide transhydrogenase, alpha subunit	0.727608	6.40537	0.00178371	0.00576947	7.43735	null
BW25113_1604	ydgH	DUF1471 family periplasmic protein	0.603676	5.71982	0.0375266	0.0743154	3.75019	null
BW25113_1605	ydgI	putative arginine/ornithine antiporter transporter	-0.0763687	6.28606	0.760388	0.822063	0.282679	null
BW25113_1606	folM	dihydromonapterin reductase, NADPH-dependent; dihydrofolate reductase isozyme	0.380381	5.44756	0.186368	0.27642	1.85507	null
BW25113_1608	rstA	response regulator of RstAB two-component system, low Mg-responsive via PhoQP	0.445209	5.13869	0.138808	0.218095	2.19697	null
BW25113_1609	rstB	sensory histidine kinase of RstAB two-component system, low Mg-responsive via PhoQP	0.511499	5.893	0.0766171	0.135919	2.87918	null
BW25113_1610	tus	inhibitor of replication at Ter, DNA-binding protein	0.653088	5.75569	0.032987	0.066679	3.90662	null
BW25113_1611	fumC	fumarate hydratase (fumarase C),aerobic Class II	0.563426	6.50537	0.0320644	0.0651123	3.94093	null
BW25113_1612	fumA	fumarate hydratase (fumarase A), aerobic Class I	0.648373	6.23471	0.0100838	0.0246479	5.34239	null
BW25113_1613	manA	mannose-6-phosphate isomerase	0.400319	5.58789	0.154801	0.237769	2.07237	null
BW25113_1614	ydgA	DUF945 family protein	0.181131	5.53015	0.542547	0.642707	0.637767	null
BW25113_1615	uidC	putative outer membrane porin for beta-glucuronides porin protein	-0.588695	6.98967	0.00370468	0.0104733	6.57714	null
BW25113_1616	uidB	glucuronide transporter	-0.655573	6.56947	0.00435944	0.0120164	6.37885	null
BW25113_1617	uidA	beta-D-glucuronidase	0.678063	6.7512	0.0237951	0.0507322	4.30095	null
BW25113_1618	uidR	transcriptional repressor	0.111434	4.72319	0.769449	0.829121	0.270346	null
BW25113_1619	hdhA	7-alpha-hydroxysteroid dehydrogenase, NAD-dependent	-0.767357	6.64228	0.00103704	0.00361327	8.11248	null
BW25113_1620	malI	transcriptional repressor of Mal regulon	-0.288202	5.99977	0.275472	0.378214	1.40272	null
BW25113_1621	malX	fused maltose and glucose-specific PTS enzymes: IIB component, IIC component	0.248654	5.99918	0.35053	0.456793	1.13039	null
BW25113_1622	malY	bifunctional beta-cystathionase, PLP-dependent/ regulator of maltose regulon	0.203894	6.25333	0.423348	0.530621	0.914246	null
BW25113_1623	add	adenosine deaminase	-0.381078	5.37196	0.187335	0.277337	1.85029	null
BW25113_1624	ydgJ	putative oxidoreductase	0.0459964	6.50671	0.847532	0.891585	0.165556	null
BW25113_4409	blr	beta-lactam resistance membrane protein; divisome-associated protein	-0.128938	5.92523	0.622657	0.712326	0.489391	null
BW25113_1625	cnu	nucleoid-associated oriC-binding protein; H-NS and StpA stabilizing factor	-0.109483	5.84792	0.688842	0.765442	0.385636	null
BW25113_1626	ydgK	DUF2569 family inner membrane protein	0.0528953	6.78943	0.812024	0.862396	0.213578	null
BW25113_1627	rsxA	SoxR iron-sulfur cluster reduction factor component; inner membrane protein of electron transport complex	0.268559	5.39553	0.399323	0.506012	0.982755	null
BW25113_1628	rsxB	SoxR iron-sulfur cluster reduction factor component; putative iron-sulfur protein	0.424075	4.92075	0.174228	0.261738	1.93381	null
BW25113_1629	rsxC	SoxR iron-sulfur cluster reduction factor component; putative membrane-associated NADH oxidoreductase of electron transport complex	-1.18283	7.73035	5.18e-11	7.74e-10	30.2674	null
BW25113_1630	rsxD	SoxR iron-sulfur cluster reduction factor component; putative membrane protein of electron transport complex	-1.22643	6.56291	3.82e-05	0.000209199	12.2228	null
BW25113_1631	rsxG	SoxR iron-sulfur cluster reduction factor component; putative membrane protein of electron transport complex	-0.331278	5.01332	0.397204	0.503733	0.989268	null
BW25113_1632	rsxE	SoxR iron-sulfur cluster reduction factor component; electron transport inner membrane NADH-quinone reductase	0.748649	5.8504	0.00492072	0.0133596	6.22598	null
BW25113_1633	nth	DNA glycosylase and apyrimidinic (AP) lyase (endonuclease III)	-0.237287	5.25441	0.429705	0.535458	0.901154	null
BW25113_1634	dtpA	dipeptide and tripeptide permease A	0.240304	6.78671	0.287528	0.391519	1.35285	null
BW25113_1635	gstA	glutathionine S-transferase	0.0984969	5.35499	0.771725	0.830465	0.268009	null
BW25113_1636	pdxY	pyridoxamine kinase	0.23338	5.48402	0.422689	0.529962	0.916038	null
BW25113_1639	mliC	inhibitor of c-type lysozyme, membrane-bound; putative lipoprotein	1.17081	3.80162	0.0187436	0.0416851	4.58433	null
BW25113_1640	anmK	anhydro-N-acetylmuramic acid kinase	0.936983	6.20564	0.000337523	0.00139316	9.48743	null
BW25113_1641	slyB	outer membrane lipoprotein	0.308825	5.37108	0.302733	0.40754	1.29499	null
BW25113_1642	slyA	global transcriptional regulator	-0.443479	4.86996	0.213043	0.306485	1.70611	null
BW25113_1643	ydhI	DUF1656 family putative inner membrane efflux pump associated protein	0.496187	4.22656	0.169453	0.255821	1.96679	null
BW25113_1644	ydhJ	putative membrane fusion protein (MFP) of YdhJK efflux pump	0.0176452	5.2877	0.967114	0.983329	0.0242537	null
BW25113_1645	ydhK	putative efflux protein (PET) component of YdhJK efflux pump	0.372989	6.82314	0.115219	0.188101	2.41042	null
BW25113_1646	sodC	superoxide dismutase, Cu, Zn, periplasmic	1.45417	4.58329	0.000187475	0.000837293	10.222	null
BW25113_1647	ydhF	putative oxidoreductase	0.104809	5.9176	0.773624	0.831394	0.266395	null
BW25113_1649	nemR	transcriptional repressor for the nemRA-gloA operon, quinone-, glyoxal-, and HOCl-activated	0.954108	5.34544	0.00121049	0.00414846	7.91321	null
BW25113_1650	nemA	chromate reductase, quinone reductase, FMN-linked; N-Ethylmaleimide reductase; old yellow enzyme	0.61637	6.48885	0.00661145	0.0171639	5.86448	null
BW25113_1651	gloA	glyoxalase I, Ni-dependent	-0.870392	5.55266	0.00230652	0.00710745	7.13645	null
BW25113_1653	lhr	putative ATP-dependent helicase	-1.39808	9.11659	1.11e-21	3.86e-20	64.4886	null
BW25113_1654	grxD	glutaredoxin-4	-0.6135	4.54997	0.14184	0.221807	2.17262	null
BW25113_1655	mepH	murein DD-endopeptidase, space-maker hydrolase	-0.325079	5.54986	0.309333	0.414952	1.26898	null
BW25113_1656	sodB	superoxide dismutase, Fe	1.06541	5.93857	0.000199639	0.000881072	10.1485	null
BW25113_1657	ydhP	putative transporter	-0.3715	6.31732	0.226071	0.321271	1.63814	null
BW25113_1658	purR	transcriptional repressor, hypoxanthine-binding	1.49951	5.82375	6.17e-08	5.95e-07	20.6814	null
BW25113_1659	ydhB	LysR family putative transcriptional regulator	0.0542998	5.72121	0.863921	0.904214	0.145263	null
BW25113_1660	ydhC	putative arabinose efflux transporter	0.999957	6.19381	0.000123703	0.000578068	10.7565	null
BW25113_1661	cfa	cyclopropane fatty acyl phospholipid synthase (unsaturated-phospholipid methyltransferase)	-0.574668	6.22918	0.0292976	0.0602642	4.05255	null
BW25113_1663	mdtK	multidrug efflux system transporter	0.149687	6.53181	0.507268	0.610196	0.712656	null
BW25113_1664	ydhQ	autotransporter adhesin-related protein	-0.168494	6.11356	0.508786	0.611652	0.709216	null
BW25113_1668	ydhS	putative oxidoreductase	0.545291	6.6051	0.0140523	0.0328327	4.92872	null
BW25113_1669	ydhT	FNR, Nar, NarP-regulated protein; putative subunit of YdhYVWXUT oxidoreductase complex	0.114759	5.51115	0.701356	0.773614	0.370314	null
BW25113_1670	ydhU	putative cytochrome b subunit of YdhYVWXUT oxidoreductase complex	0.145679	4.98607	0.715209	0.784355	0.350421	null
BW25113_1671	ydhX	putative 4Fe-4S ferridoxin-type protein; FNR, Nar, NarP-regulated protein; putative subunit of YdhYVWXUT oxidoreductase complex	-1.07523	4.90595	0.00484925	0.0132017	6.24314	null
BW25113_1672	ydhW	FNR, Nar, NarP-regulated protein; putative subunit of YdhYVWXUT oxidoreductase complex	-0.23225	5.10228	0.441814	0.546864	0.870747	null
BW25113_1673	ydhV	putative oxidoreductase subunit	0.0657227	6.87271	0.758507	0.821428	0.283794	null
BW25113_1674	ydhY	putative 4Fe-4S ferridoxin-type protein; FNR, Nar, NarP-regulated protein; putative subunit of YdhYVWXUT oxidoreductase complex	-0.698528	6.85661	0.000881314	0.00314517	8.31264	null
BW25113_1675	ydhZ	uncharacterized protein	-0.434579	5.66408	0.198229	0.29022	1.78478	null
BW25113_1676	pykF	pyruvate kinase I	-0.173978	5.45643	0.64123	0.727912	0.458164	null
BW25113_1677	lpp	murein lipoprotein	0.749658	3.66707	0.0593295	0.109915	3.18554	null
BW25113_1678	ldtE	murein L,D-transpeptidase	0.517907	5.95533	0.0795567	0.140133	2.83513	null
BW25113_1679	sufE	sulfur acceptor protein	0.0373683	4.80673	0.956513	0.976104	0.0348931	null
BW25113_1680	sufS	cysteine desulfurase, stimulated by SufE; selenocysteine lyase, PLP-dependent	-0.31867	6.7679	0.134409	0.212529	2.23427	null
BW25113_1681	sufD	component of SufBCD Fe-S cluster assembly scaffold	0.761289	6.95111	0.000333406	0.0013809	9.50017	null
BW25113_1682	sufC	SufBCD Fe-S cluster assembly scaffold protein, ATP-binding protein	0.142748	5.23146	0.707769	0.778742	0.360784	null
BW25113_1683	sufB	component of SufBCD Fe-S cluster assembly scaffold	0.449389	6.27662	0.0786076	0.138769	2.84925	null
BW25113_1684	sufA	Fe-S cluster assembly protein	1.29393	4.06546	0.000654621	0.00246808	8.6624	null
BW25113_1686	menI	1,4-dihydroxy-2-naphthoyl-CoA hydrolase	0.154913	3.76881	0.726785	0.795263	0.330497	null
BW25113_1687	ydiJ	putative FAD-linked oxidoreductase	-0.0938666	7.3196	0.62057	0.710552	0.492988	null
BW25113_1688	ydiK	UPF0118 family inner membrane protein	-1.47256	7.02075	1.14e-12	1.95e-11	35.5769	null
BW25113_4431	rprA	NA	-0.125074	4.22217	0.742644	0.807717	0.308079	null
BW25113_1689	ydiL	putative HTH domain DNA-binding protein	-0.531859	6.31472	0.0268773	0.0562766	4.15132	null
BW25113_1690	ydiM	MFS superfamily sugar transport 1 family protein	-0.518801	8.17571	0.00204018	0.00644166	7.27835	null
BW25113_1691	ydiN	MFS transporter superfamily protein	-0.774342	7.79796	6.59e-05	0.000333624	11.5495	null
BW25113_1692	ydiB	quinate/shikimate 5-dehydrogenase, NAD(P)-binding	-0.422758	6.31142	0.103828	0.172844	2.53246	null
BW25113_1693	aroD	3-dehydroquinate dehydratase	0.565023	6.04924	0.0847411	0.147084	2.76528	null
BW25113_1694	ydiF	putative acetyl-CoA:acetoacetyl-CoA transferase: alpha subunit/beta subunit	-0.628905	7.86195	0.000143701	0.000659005	10.5674	null
BW25113_1695	ydiO	putative acyl-CoA dehydrogenase	-0.575842	6.36945	0.027726	0.0578098	4.11254	null
BW25113_1696	ydiP	putative DNA-binding transcriptional regulator	-0.127537	6.64042	0.580407	0.677853	0.560956	null
BW25113_1697	ydiQ	putative electron transfer flavoprotein subunit	0.495519	5.59989	0.135043	0.213361	2.22863	null
BW25113_1698	ydiR	putative electron transfer flavoprotein, FAD-binding subunit	0.00601992	5.84061	0.987886	0.995429	0.00660934	null
BW25113_1699	ydiS	putative oxidoreductase	0.854561	5.60968	0.0120402	0.028792	5.11819	null
BW25113_1701	fadK	short chain acyl-CoA synthetase, anaerobic	-0.113894	7.16104	0.559985	0.658844	0.60199	null
BW25113_1702	ppsA	phosphoenolpyruvate synthase	0.331886	7.76283	0.0882806	0.152258	2.71541	null
BW25113_1703	ppsR	bifunctional regulatory protein: PEP synthase kinase and PEP synthase pyrophosphorylase	-0.599439	5.71943	0.0309473	0.0631669	3.98469	null
BW25113_1704	aroH	3-deoxy-D-arabino-heptulosonate-7-phosphate synthase, tryptophan repressible	-0.221777	5.34312	0.527889	0.629662	0.66735	null
BW25113_1706	ydiU	UPF0061 family protein	0.458877	6.17035	0.0708059	0.127489	2.97155	null
BW25113_1707	ydiV	anti-FlhD4C2 factor, inactive EAL family phosphodiesterase	-0.569602	5.82526	0.0446086	0.0862217	3.53581	null
BW25113_1708	nlpC	putative C40 clan peptidase lipoprotein	-0.427659	5.30916	0.17184	0.258737	1.95044	null
BW25113_1709	btuD	vitamin B12 transporter subunit : ATP-binding component of ABC superfamily	-0.189454	5.52719	0.552257	0.651239	0.618742	null
BW25113_1710	btuE	glutathione peroxidase	-0.189706	4.50897	0.61844	0.708317	0.497533	null
BW25113_1711	btuC	vitamin B12 transporter subunit: membrane component of ABC superfamily	0.783265	6.24846	0.00133118	0.00446198	7.8081	null
BW25113_4494	arpB	pseudogene	-0.845332	7.89556	6.13e-07	5.03e-06	17.6016	null
BW25113_1722	ydiY	acid-inducible putative outer membrane protein	-0.139896	6.78115	0.554148	0.652751	0.615395	null
BW25113_1723	pfkB	6-phosphofructokinase II	-0.0964843	5.90271	0.717784	0.786276	0.346891	null
BW25113_1725	yniA	fructosamine kinase family protein	0.349919	5.92362	0.264246	0.365582	1.45173	null
BW25113_1726	yniB	putative inner membrane protein	-0.416218	5.06948	0.17087	0.257765	1.95587	null
BW25113_1727	yniC	2-deoxyglucose-6-P phosphatase	-0.659555	5.41487	0.023494	0.0501712	4.317	null
BW25113_1728	ydjM	inner membrane protein regulated by LexA	-0.155872	5.42722	0.61468	0.705435	0.503415	null
BW25113_1729	ydjN	putative transporter	0.73586	7.25648	0.000105581	0.000502841	10.9576	null
BW25113_1730	ydjO	uncharacterized protein	0.340756	5.10073	0.283918	0.387666	1.36711	null
BW25113_1731	cedA	cell division modulator	-0.350507	4.75686	0.313446	0.418912	1.25528	null
BW25113_1732	katE	catalase HPII, heme d-containing	0.853714	6.76264	0.000111135	0.00052551	10.894	null
BW25113_1733	chbG	chito-oligosaccharide deacetylase	-0.0382064	5.69188	0.929021	0.955482	0.0656999	null
BW25113_1734	chbF	phospho-chitobiase; general 6-phospho-beta-glucosidase activity	-0.138097	7.7264	0.445796	0.550078	0.862293	null
BW25113_1735	chbR	repressor of chb operon for N,N'-diacetylchitobiose utilization	-0.372361	6.35001	0.118151	0.191883	2.3817	null
BW25113_1736	chbA	N,N'-diacetylchitobiose-specific enzyme IIA component of PTS	-0.130646	5.57604	0.663409	0.744999	0.424689	null
BW25113_1737	chbC	N,N'-diacetylchitobiose-specific enzyme IIC component of PTS	-0.712782	7.54859	8.29e-05	0.000405568	11.2678	null
BW25113_1738	chbB	N,N'-diacetylchitobiose-specific enzyme IIB component of PTS	-0.656492	4.72941	0.133327	0.210986	2.24478	null
BW25113_1739	osmE	osmotically-inducible lipoprotein	0.0491984	5.22382	0.877092	0.914626	0.128747	null
BW25113_1741	cho	endonuclease of nucleotide excision repair	0.203729	5.16706	0.512849	0.615791	0.699486	null
BW25113_1743	spy	periplasmic ATP-independent protein refolding chaperone, stress-induced	-0.457674	5.98736	0.096306	0.162708	2.61964	null
BW25113_1744	astE	succinylglutamate desuccinylase	-0.801397	6.61057	0.000264154	0.00112577	9.79487	null
BW25113_1745	astB	succinylarginine dihydrolase	-1.36535	6.67412	1.09e-07	1e-06	19.9304	null
BW25113_1746	astD	succinylglutamic semialdehyde dehydrogenase	-1.93707	7.73381	1.58e-23	6.46e-22	70.3906	null
BW25113_1747	astA	arginine succinyltransferase	-1.31214	6.78937	5.55e-08	5.43e-07	20.8136	null
BW25113_1748	astC	succinylornithine transaminase, PLP-dependent	-0.595336	6.36902	0.0156278	0.0359223	4.79898	null
BW25113_1749	xthA	exonuclease III	-0.35408	5.22181	0.398966	0.505807	0.98334	null
BW25113_1750	ydjX	TVP38/TMEM64 family inner membrane protein	-0.470796	6.30907	0.0727821	0.130045	2.94291	null
BW25113_1751	ydjY	putative ferrodoxin-like lipoprotein	0.235416	5.48284	0.453777	0.558019	0.841613	null
BW25113_1752	ydjZ	TVP38/TMEM64 family inner membrane protein	-0.802309	5.78217	0.0186196	0.0415022	4.59067	null
BW25113_1753	ynjA	carboxymuconolactone decarboxylase family protein	-1.08587	5.23109	0.00096061	0.00337958	8.20894	null
BW25113_1754	ynjB	putative ABC superfamily transporter periplasmic-binding protein	-1.74194	6.89117	4.97e-16	1.14e-14	46.3173	null
BW25113_1755	ynjC	inner membrane putative ABC superfamily transporter permease	-1.16127	7.58548	4.5e-08	4.48e-07	21.0913	null
BW25113_1756	ynjD	putative ABC superfamily transporter ATP-binding subunit	0.561843	5.92794	0.0325285	0.0658863	3.92388	null
BW25113_1757	ynjE	molybdopterin synthase sulfurtransferase	-0.294327	6.38178	0.208326	0.301292	1.73077	null
BW25113_1758	ynjF	inner membrane protein, phosphatidylglycerophosphate synthase homolog	-0.332291	5.15224	0.311998	0.417539	1.26002	null
BW25113_1759	nudG	CTP pyrophosphohydrolase; also hydrolyzes 2-hydroxy-dATP, 8-hydroxy-dGTP, 5-hydroxy-CTP, dCTP and 5-methyl-dCTP	0.337992	4.49896	0.358022	0.462982	1.11097	null
BW25113_1760	ynjH	DUF1496 family protein	0.495701	4.61261	0.132765	0.210432	2.24857	null
BW25113_1761	gdhA	glutamate dehydrogenase, NADP-specific	-0.218253	6.5822	0.32534	0.430894	1.2146	null
BW25113_1762	ynjI	inner membrane protein	-0.65762	6.99604	0.00256369	0.00776362	7.00906	null
BW25113_1763	topB	DNA topoisomerase III	-0.0183166	6.985	0.932555	0.957357	0.0628716	null
BW25113_1764	selD	selenophosphate synthase	-1.08999	6.12107	3.77e-05	0.000206937	12.2385	null
BW25113_1765	ydjA	putative oxidoreductase	-0.114144	5.11634	0.736296	0.802772	0.316939	null
BW25113_1766	sppA	protease IV (signal peptide peptidase)	0.42836	6.8592	0.0423458	0.0826487	3.59686	null
BW25113_1767	ansA	cytoplasmic L-asparaginase 1	-0.26153	6.1671	0.291304	0.395712	1.33748	null
BW25113_1768	pncA	nicotinamidase/pyrazinamidase	0.314991	6.56942	0.156308	0.239527	2.06174	null
BW25113_1769	ydjE	putative transporter	-0.549758	7.87067	0.00084906	0.00305477	8.35472	null
BW25113_1770	ydjF	putative DNA-binding transcriptional regulator	-0.176683	6.28471	0.514994	0.617806	0.694775	null
BW25113_1771	ydjG	alpha-Keto reductase, NADH-dependent; can use methylglyoxal as substrate	-0.238777	6.15547	0.372078	0.478592	1.06313	null
BW25113_1772	ydjH	putative kinase	-0.320511	6.70809	0.176028	0.264242	1.92007	null
BW25113_1773	ydjI	putative aldolase	-0.38896	6.88339	0.0617672	0.113952	3.1335	null
BW25113_1774	ydjJ	putative Zn-dependent NAD(P)-binding oxidoreductase	-0.536824	7.27126	0.00762737	0.0194329	5.68535	null
BW25113_1775	ydjK	putative transporter	-0.495815	7.61428	0.00755783	0.0192805	5.69671	null
BW25113_1776	ydjL	putative Zn-dependent NAD(P)-binding oxidoreductase	0.246453	5.49421	0.40738	0.514995	0.957369	null
BW25113_1777	yeaC	DUF1315 family protein	0.186452	3.90738	0.704939	0.776678	0.364612	null
BW25113_1778	msrB	methionine sulfoxide reductase B	1.05108	3.92945	0.0059405	0.0157305	5.9903	null
BW25113_1780	yeaD	D-hexose-6-phosphate epimerase-like protein	-0.136121	5.518	0.651188	0.736062	0.442102	null
BW25113_1781	yeaE	aldo-keto reductase, methylglyoxal to acetol, NADPH-dependent	0.528335	5.31098	0.0833208	0.14509	2.78498	null
BW25113_1782	mipA	scaffolding protein for murein synthesizing machinery	0.405157	6.25071	0.114356	0.187077	2.4183	null
BW25113_1783	yeaG	protein kinase, endogenous substrate unidentified; autokinase	0.492125	6.44548	0.141003	0.220758	2.17946	null
BW25113_1784	yeaH	UPF0229 family protein	-0.289769	6.44954	0.224601	0.319297	1.64703	null
BW25113_1785	yeaI	putative membrane-anchored diguanylate cyclase	-0.502731	6.59538	0.0329153	0.0665681	3.90903	null
BW25113_1786	yeaJ	putative diguanylate cyclase	0.343877	8.13802	0.0316549	0.0644125	3.95652	null
BW25113_1787	yeaK	aminoacyl-tRNA editing domain protein	-0.053936	5.39759	0.858633	0.900311	0.151504	null
BW25113_1789	yeaL	UPF0756 family putative inner membrane protein	0.0285776	4.51304	0.947249	0.968461	0.0462334	null
BW25113_1790	yeaM	putative DNA-binding transcriptional regulator	-0.0613938	5.65582	0.844671	0.889859	0.168351	null
BW25113_1791	yeaN	putative transporter	-0.583368	6.07261	0.0283843	0.0588451	4.08694	null
BW25113_1792	yeaO	DUF488 family protein	0.109491	4.26358	0.761555	0.823101	0.280858	null
BW25113_1793	yoaF	DUF333 family outer membrane lipoprotein	0.445489	3.66136	0.313066	0.418686	1.25606	null
BW25113_1794	yeaP	diguanylate cyclase	-0.270182	7.25069	0.184971	0.275067	1.86215	null
BW25113_4675	yoaJ	inner membrane-associated protein	0.263263	4.61672	0.428795	0.535085	0.90216	null
BW25113_1795	yeaQ	UPF0410 family protein	0.163189	5.02534	0.61669	0.706924	0.500372	null
BW25113_1796	yoaG	uncharacterized protein	0.115967	4.74769	0.730544	0.798272	0.325047	null
BW25113_1797	yeaR	DUF1971 family protein, nitrate-inducible	-0.144902	6.43233	0.609652	0.701488	0.511509	null
BW25113_1798	leuE	leucine efflux protein	-0.641065	6.81773	0.00279264	0.00832759	6.90789	null
BW25113_1799	dmlR	transcriptional activator of dmlA	-0.246281	6.91145	0.26202	0.362882	1.46243	null
BW25113_1800	dmlA	D-malate oxidase, NAD-dependent; putative tartrate dehydrogenase	-0.309854	6.15078	0.217838	0.311578	1.68234	null
BW25113_1801	yeaV	putative transporter	0.14656	6.55285	0.519583	0.621996	0.685023	null
BW25113_1802	yeaW	putative YeaWX dioxygenase alpha subunit; 2Fe-2S cluster	0.417055	6.03613	0.101222	0.169571	2.56004	null
BW25113_1803	yeaX	putative YeaWX dioxygenase beta subunit, reductase component	0.465309	5.75339	0.0949647	0.160853	2.63619	null
BW25113_1804	rnd	ribonuclease D	-0.279749	5.58135	0.322039	0.427234	1.2269	null
BW25113_1805	fadD	acyl-CoA synthetase (long-chain-fatty-acid--CoA ligase)	0.492061	6.59562	0.0442261	0.085649	3.54542	null
BW25113_1806	yeaY	Slp family lipoprotein, RpoE-regulated	-0.307004	5.03942	0.317644	0.422249	1.24383	null
BW25113_1808	yoaA	putative ATP-dependent helicase, DinG family	-0.361636	7.20824	0.0932232	0.158443	2.65796	null
BW25113_1809	yoaB	putative reactive intermediate deaminase	-0.28206	7.06686	0.178763	0.267841	1.90055	null
BW25113_1810	yoaC	DUF1889 family protein	-1.02947	6.10605	0.000257823	0.00110472	9.82211	null
BW25113_1811	yoaH	UPF0181 family protein	1.21366	4.54766	0.00104013	0.00362085	8.10946	null
BW25113_1812	pabB	aminodeoxychorismate synthase, subunit I	0.0553647	6.19253	0.833324	0.88031	0.183917	null
BW25113_1813	nudL	putative CoA pyrophosphohydrolase, weak 3-phosphohydroxypyruvate phosphatase	0.015	5.65156	0.9778	0.989257	0.015583	null
BW25113_1814	sdaA	L-serine dehydratase 1	0.321668	7.19823	0.117014	0.190534	2.39188	null
BW25113_1815	yoaD	putative membrane-anchored cyclic-di-GMP phosphodiesterase, regulator of cellulose production	0.177574	6.68335	0.423792	0.531011	0.913188	null
BW25113_1816	yoaE	putative membrane protein/conserved protein	0.140661	6.91283	0.500508	0.60371	0.728072	null
BW25113_1817	manX	fused mannose-specific PTS enzymes: IIA component/IIB component	0.48179	5.89873	0.0647876	0.118479	3.0773	null
BW25113_1818	manY	mannose-specific enzyme IIC component of PTS	0.898024	6.15316	0.00194043	0.00617144	7.34018	null
BW25113_1819	manZ	mannose-specific enzyme IID component of PTS	0.00370185	6.00017	1	1	0	null
BW25113_1820	yobD	UPF0266 family inner membrane protein	-0.717004	5.096	0.0218874	0.047197	4.40516	null
BW25113_1821	mntP	putative Mn(2+) efflux pump, mntR-regulated	-0.396767	4.81363	0.228858	0.324535	1.62355	null
BW25113_1822	rlmA	23S rRNA m(1)G745 methyltransferase, SAM-dependent	-0.288523	5.22417	0.362916	0.468324	1.09442	null
BW25113_1823	cspC	stress protein, member of the CspA-family	1.15262	5.05436	0.000236982	0.00102927	9.92416	null
BW25113_1824	yobF	DUF2527 family heat-induced protein	-0.523754	5.57195	0.0634476	0.116511	3.10146	null
BW25113_1825	yebO	putative inner membrane protein	0.400045	4.89602	0.202129	0.29441	1.7641	null
BW25113_4536	yobH	uncharacterized protein	0.953554	4.73309	0.00355222	0.0101143	6.62746	null
BW25113_1827	kdgR	KDG regulon transcriptional repressor	0.066978	5.61144	0.832285	0.880151	0.184178	null
BW25113_1828	yebQ	putative transporter	0.802926	6.26571	0.00510953	0.0138156	6.17756	null
BW25113_1829	htpX	putative endopeptidase	0.72633	6.05675	0.0198397	0.043662	4.51748	null
BW25113_1830	prc	carboxy-terminal protease for penicillin-binding protein 3	0.854335	7.4937	3.03e-06	2.2e-05	15.4736	null
BW25113_1831	proQ	RNA chaperone, putative ProP translation regulator	0.170378	5.23022	0.575621	0.673451	0.570355	null
BW25113_1832	msrC	free methionine-(R)-sulfoxide reductase	-0.112443	5.04541	0.779121	0.835945	0.258519	null
BW25113_1833	yebS	inner membrane protein	0.161927	6.26746	0.547798	0.647769	0.626449	null
BW25113_1834	yebT	MCE domain protein	0.2402	7.9711	0.150023	0.232407	2.10528	null
BW25113_1835	rsmF	16S rRNA m(5)C1407 methyltransferase, SAM-dependent	0.559162	6.32947	0.0206936	0.0451125	4.47033	null
BW25113_1837	yebW	uncharacterized protein	0.300829	4.00343	0.440914	0.54592	0.873239	null
BW25113_1838	pphA	serine/threonine-specific protein phosphatase 1	0.138101	5.51744	0.667897	0.748768	0.417409	null
BW25113_1840	yebZ	inner membrane protein	0.739421	6.02944	0.0273639	0.0571448	4.12923	null
BW25113_1841	yobA	CopC family protein	0.701162	4.87704	0.034696	0.0695321	3.84618	null
BW25113_1842	holE	DNA polymerase III, theta subunit	0.832214	3.61846	0.0447908	0.0864056	3.53273	null
BW25113_1843	yobB	C-N hydrolase family protein	0.502238	6.01796	0.0591255	0.109652	3.189	null
BW25113_1844	exoX	exodeoxyribonuclease 10; DNA exonuclease X	0.7822	5.58385	0.0579067	0.108035	3.21044	null
BW25113_1845	ptrB	protease II	0.484986	6.91785	0.0720875	0.129311	2.95108	null
BW25113_1846	yebE	DUF533 family inner membrane protein	0.478718	5.45556	0.0969761	0.163632	2.61148	null
BW25113_1847	yebF	extracellular Colicin M immunity family protein	-0.2456	4.73642	0.476678	0.581678	0.781706	null
BW25113_1848	yebG	DNA damage-inducible protein regulated by LexA	1.18863	3.50175	0.0100537	0.0246087	5.34469	null
BW25113_1849	purT	phosphoribosylglycinamide formyltransferase 2	0.956723	6.5409	3.1e-05	0.000172504	12.5011	null
BW25113_1850	eda	multifunctional 2-keto-3-deoxygluconate 6-phosphate aldolase and 2-keto-4-hydroxyglutarate aldolase and oxaloacetate decarboxylase	-0.0627727	4.86771	0.851937	0.8945	0.160847	null
BW25113_1851	edd	6-phosphogluconate dehydratase	0.257034	7.18337	0.227233	0.322577	1.63228	null
BW25113_1852	zwf	glucose-6-phosphate 1-dehydrogenase	-2.84378	4.5259	2.26e-14	4.71e-13	40.9502	dpaA sick
BW25113_1853	yebK	putative DNA-binding transcriptional regulator	-0.615378	5.58344	0.0531137	0.100079	3.32078	null
BW25113_1854	pykA	pyruvate kinase II	0.818339	6.97014	0.000165294	0.000745232	10.39	null
BW25113_1855	lpxM	myristoyl-acyl carrier protein (ACP)-dependent acyltransferase	0.834294	4.95692	0.0370617	0.0735677	3.76478	null
BW25113_1856	mepM	murein DD-endopeptidase, space-maker hydrolase, septation protein	0.496005	6.74267	0.0217368	0.0469691	4.41215	null
BW25113_1857	znuA	zinc transporter subunit: periplasmic-binding component of ABC superfamily	1.13502	5.34268	0.000209701	0.000920369	10.0855	null
BW25113_1858	znuC	zinc transporter subunit: ATP-binding component of ABC superfamily	0.0538375	5.72178	0.879694	0.916858	0.12523	null
BW25113_1859	znuB	zinc transporter subunit: membrane component of ABC superfamily	-0.404816	6.17729	0.102786	0.171736	2.54174	null
BW25113_1860	ruvB	ATP-dependent DNA helicase, component of RuvABC resolvasome	-0.934636	4.79936	0.00419295	0.0116302	6.42599	null
BW25113_1861	ruvA	component of RuvABC resolvasome, regulatory subunit	0.0235241	3.84898	1	1	0	null
BW25113_1862	yebB	DUF830 family protein	-0.441927	6.60846	0.0451487	0.0868851	3.52475	null
BW25113_1863	ruvC	component of RuvABC resolvasome, endonuclease	0.467153	4.84814	0.159049	0.243072	2.04055	null
BW25113_1864	yebC	UPF0082 family protein	0.295162	6.06553	0.254299	0.353668	1.49953	null
BW25113_1865	nudB	dihydroneopterin triphosphate pyrophosphatase	1.54268	4.38654	0.000632093	0.00240716	8.69845	null
BW25113_1867	yecD	isochorismatase family protein	1.48299	5.30252	4.03e-06	2.85e-05	15.1007	null
BW25113_1868	yecE	UPF0759 family protein	0.439218	6.33134	0.0635898	0.116718	3.09889	null
BW25113_1869	yecN	MAPEG family inner membrane protein	0.539674	5.27419	0.155818	0.238869	2.06571	null
BW25113_1870	cmoA	carboxy-SAM synthase	0.430413	5.1345	0.18706	0.27711	1.85147	null
BW25113_1871	cmoB	tRNA (cmo5U34)-carboxymethyltransferase, carboxy-SAM-dependent	0.99419	5.71169	0.00232538	0.0071434	7.12917	null
BW25113_1872	torZ	trimethylamine N-oxide reductase system III, catalytic subunit	0.718415	7.16053	0.000986253	0.00345754	8.17604	null
BW25113_1873	torY	TMAO reductase III (TorYZ), cytochrome c-type subunit	-0.561288	6.68102	0.0099323	0.0243413	5.36045	null
BW25113_1874	cutC	copper homeostasis protein	0.497967	5.84246	0.167822	0.253752	1.97851	null
BW25113_1875	yecM	putative metal-binding enzyme	0.743439	5.20263	0.0286691	0.0593245	4.07523	null
BW25113_1877	yecT	uncharacterized protein	-0.471585	6.91447	0.0248914	0.0526457	4.24754	null
BW25113_1878	flhE	proton seal during flagellar secretion	-0.377473	5.965	0.185395	0.275377	1.86052	null
BW25113_1879	flhA	putative flagellar export pore protein	-0.290934	7.29483	0.136478	0.2152	2.21625	null
BW25113_1880	flhB	flagellin export apparatus, substrate specificity protein	-0.953016	6.38103	0.000178526	0.000799443	10.2887	null
BW25113_1881	cheZ	chemotaxis regulator, protein phosphatase for CheY	0.208343	5.82741	0.443564	0.548346	0.866843	null
BW25113_1882	cheY	chemotaxis regulator transmitting signal to flagellar motor component	1.30792	4.06348	0.0116832	0.0280227	5.15726	null
BW25113_1883	cheB	fused chemotaxis regulator: protein-glutamate methylesterase in two-component regulatory system with CheA	0.945662	6.13785	0.000193258	0.000858637	10.1857	null
BW25113_1884	cheR	chemotaxis regulator, protein-glutamate methyltransferase	0.853193	5.77225	0.00165295	0.00539482	7.53421	null
BW25113_1885	tap	methyl-accepting protein IV	-0.185809	6.69395	0.422584	0.529962	0.916038	null
BW25113_1886	tar	methyl-accepting chemotaxis protein II	-0.970402	7.61097	6.45e-08	6.2e-07	20.6205	null
BW25113_1887	cheW	purine-binding chemotaxis protein	-0.0506538	5.69665	0.862124	0.903286	0.146745	null
BW25113_1888	cheA	fused chemotactic sensory histidine kinase in two-component regulatory system with CheB and CheY: sensory histidine kinase/signal sensing protein	0.452733	6.82599	0.0375922	0.0743735	3.74907	null
BW25113_1889	motB	protein that enables flagellar motor rotation	0.148785	5.92799	0.644781	0.730274	0.45349	null
BW25113_1890	motA	proton conductor component of flagella motor	0.0776876	5.4946	0.80186	0.853656	0.228274	null
BW25113_1891	flhC	flagellar class II regulon transcriptional activator, with FlhD	0.582491	5.24952	0.057395	0.107231	3.22121	null
BW25113_1892	flhD	flagellar class II regulon transcriptional activator, with FlhC	-1.14305	4.64778	0.00252351	0.00765729	7.02895	null
BW25113_1895	uspC	universal stress protein	-0.287273	5.43567	0.317043	0.421734	1.2456	null
BW25113_1896	otsA	trehalose-6-phosphate synthase	0.116479	6.75633	0.610941	0.702767	0.508881	null
BW25113_1897	otsB	trehalose-6-phosphate phosphatase, biosynthetic	0.434505	6.37013	0.0689063	0.124861	3.0016	null
BW25113_4460	araH	fused L-arabinose transporter subunits of ABC superfamily: membrane components	-0.193729	5.65677	0.478021	0.582602	0.779419	null
BW25113_1900	araG	fused L-arabinose transporter subunits of ABC superfamily: ATP-binding components	0.560449	6.32189	0.188935	0.279392	1.83964	null
BW25113_1901	araF	L-arabinose transporter subunit	-0.388075	5.75716	0.18185	0.27106	1.88331	null
BW25113_1902	ftnB	ferritin B, putative ferrous iron reservoir	-0.299311	5.59986	0.315	0.420282	1.25057	null
BW25113_1904	yecR	lipoprotein, function unknown	-0.768155	5.03421	0.0198414	0.043662	4.51748	null
BW25113_1905	ftnA	ferritin iron storage protein (cytoplasmic)	0.0271162	7.0746	0.901776	0.93399	0.0985204	null
BW25113_1906	yecH	DUF2492 family protein	1.29732	3.70832	0.00199035	0.00631948	7.30598	null
BW25113_1907	tyrP	tyrosine transporter	-0.347413	5.79153	0.254925	0.354291	1.49699	null
BW25113_1908	yecA	UPF0149 family protein	-0.0562716	5.89006	0.844328	0.889859	0.168351	null
BW25113_1913	uvrC	excinuclease UvrABC, endonuclease subunit	0.498863	7.01988	0.0344031	0.0690497	3.85622	null
BW25113_1914	uvrY	response regulator in two-component regulatory system with BarA	-0.0155285	6.50266	0.962293	0.980309	0.0286909	null
BW25113_1915	yecF	DUF2594 family protein	-0.513325	5.46396	0.110895	0.182265	2.45589	null
BW25113_1916	sdiA	quorum-sensing transcriptional activator	-0.370379	7.03978	0.0713397	0.128276	2.96268	null
BW25113_1917	yecC	putative ABC superfamily transporter ATP-binding subunit	0.242448	5.85007	0.377796	0.484205	1.04631	null
BW25113_1918	yecS	ABC family putative inner membrane permease	-0.131057	5.68141	0.655434	0.738549	0.437235	null
BW25113_1919	dcyD	D-cysteine desulfhydrase, PLP-dependent	0.53051	6.29525	0.0781714	0.138121	2.85599	null
BW25113_1920	fliY	cystine transporter subunit	0.813766	5.81777	0.00321482	0.00932744	6.7443	null
BW25113_1921	fliZ	RpoS antagonist; putative regulator of FliA activity	0.0482371	5.53364	0.90071	0.93313	0.0998498	null
BW25113_1922	fliA	RNA polymerase, sigma 28 (sigma F) factor	-0.415117	6.08109	0.128283	0.204552	2.28946	null
BW25113_1923	fliC	flagellar filament structural protein (flagellin)	-0.465038	7.3215	0.0146798	0.0340387	4.87668	null
BW25113_1924	fliD	flagellar filament capping protein	-0.345014	6.73381	0.113009	0.185561	2.43004	null
BW25113_1925	fliS	flagellar protein potentiates polymerization	0.980363	5.43717	0.122374	0.197509	2.34001	null
BW25113_1926	fliT	putative flagellar synthesis and assembly chaperone	0.918724	5.18846	0.019758	0.0435993	4.51955	null
BW25113_1927	amyA	cytoplasmic alpha-amylase	-0.258065	6.52243	0.324605	0.430064	1.21738	null
BW25113_1928	yedD	lipoprotein	0.197925	5.67864	0.472227	0.577311	0.792579	null
BW25113_1929	yedE	UPF0394 family sulfur transport domain-containing inner membrane protein	-0.30913	6.74284	0.154061	0.236999	2.07705	null
BW25113_1930	yedF	putative TusA family sulfurtransferase	0.176228	4.90313	0.596696	0.69222	0.530696	null
BW25113_1931	yedK	DUF159 family protein	-0.111383	5.48732	0.778383	0.835604	0.259108	null
BW25113_1932	yedL	putative acyl transferase	-0.37497	7.23334	0.0475271	0.0908459	3.46044	null
BW25113_1936	intG	pseudogene	-0.583248	5.13363	0.0561066	0.105071	3.25056	null
BW25113_1937	fliE	flagellar basal-body component	-1.03336	4.79864	0.00597235	0.0157937	5.98451	null
BW25113_1938	fliF	flagellar basal-body MS-ring and collar protein	-0.362791	7.18172	0.152932	0.235992	2.08319	null
BW25113_1939	fliG	flagellar motor switching and energizing component	-1.30802	6.56509	1.72e-08	1.85e-07	22.3698	null
BW25113_1940	fliH	negative regulator of FliI ATPase activity	-1.33213	6.8629	7.74e-10	1e-08	26.5738	null
BW25113_1941	fliI	flagellum-specific ATP synthase	-1.64369	7.58316	2.29e-19	6.98e-18	56.9911	null
BW25113_1942	fliJ	flagellar protein	-0.916754	4.62101	0.00561159	0.0149793	6.06088	null
BW25113_1943	fliK	flagellar hook-length control protein	-0.328601	6.84284	0.132954	0.210564	2.24767	null
BW25113_1944	fliL	flagellar biosynthesis protein	0.637089	4.49446	0.0627367	0.115411	3.11514	null
BW25113_1945	fliM	flagellar motor switching and energizing component	-0.435765	5.8937	0.0962896	0.162708	2.61964	null
BW25113_1946	fliN	flagellar motor switching and energizing component	-0.470238	4.83614	0.134562	0.212685	2.23321	null
BW25113_1947	fliO	flagellar biosynthesis protein	0.88146	4.65085	0.00783871	0.0198821	5.65239	null
BW25113_1948	fliP	flagellar biosynthesis protein	-0.295297	5.31639	0.322665	0.427779	1.22506	null
BW25113_1949	fliQ	flagellar biosynthesis protein	0.654214	4.53121	0.0851029	0.147469	2.76152	null
BW25113_1950	fliR	flagellar export pore protein	-0.123287	6.6936	0.57368	0.671774	0.573952	null
BW25113_1951	rcsA	transcriptional regulator of colanic acid capsular biosynthesis	0.0714555	6.16963	0.791888	0.846442	0.240517	null
BW25113_1952	dsrB	uncharacterized protein	0.257058	5.36681	0.383805	0.490341	1.02814	null
BW25113_1953	yodD	uncharacterized protein	0.56763	4.32119	0.121441	0.196163	2.34988	null
BW25113_1955	yedP	putative mannosyl-3-phosphoglycerate phosphatase	0.944831	5.92316	0.0011798	0.00405029	7.94776	null
BW25113_1956	yedQ	putative membrane-anchored diguanylate cyclase	0.327958	6.87789	0.191946	0.282792	1.82218	null
BW25113_1958	yedI	DUF808 family inner membrane protein	0.205668	5.80306	0.449922	0.554137	0.851687	null
BW25113_1959	yedA	amino acid exporter for phenylalanine, threonine	-0.542337	6.05623	0.0452105	0.0869617	3.52348	null
BW25113_1960	vsr	DNA mismatch endonuclease of very short patch repair	0.381874	4.98277	0.437433	0.542624	0.881975	null
BW25113_1961	dcm	DNA cytosine methyltransferase	-0.34943	6.60791	0.166539	0.252348	1.98651	null
BW25113_1962	yedJ	putative HD superfamily phosphohydrolase	0.276164	4.63992	0.433917	0.539447	0.890446	null
BW25113_1963	yedR	inner membrane protein	-0.498826	4.94419	0.106261	0.176156	2.50508	null
BW25113_4496	yedS	pseudogene	-0.0257285	7.21694	0.903371	0.934668	0.0974744	null
BW25113_1967	hchA	glyoxalase III and Hsp31 molecular chaperone	-0.138264	7.59694	0.444849	0.549251	0.864463	null
BW25113_1968	yedV	putative sensory kinase in two-component regulatory system with YedW	-0.425006	7.90412	0.0113467	0.0273147	5.19418	null
BW25113_1969	yedW	response regulator family protein	-0.220729	7.24933	0.242533	0.340404	1.55468	null
BW25113_1970	hiuH	hydroxyisourate hydrolase	-0.388509	5.72404	0.212925	0.306427	1.70639	null
BW25113_1971	yedY	membrane-anchored, periplasmic TMAO, DMSO reductase	0.107253	6.26824	0.679541	0.759037	0.397758	null
BW25113_1972	yedZ	inner membrane heme subunit for periplasmic YedYZ reductase	-1.00028	5.29825	0.000657748	0.00246935	8.66165	null
BW25113_1973	zinT	zinc and cadmium binding protein, periplasmic	-0.00844202	5.92531	0.987947	0.995429	0.00660934	null
BW25113_1974	yodB	cytochrome b561 homolog	-0.409683	6.72766	0.0588934	0.109362	3.19282	null
BW25113_1976	mtfA	anti-repressor for DgsA(Mlc)	0.105699	5.2392	0.75968	0.821695	0.283324	null
BW25113_1978	yeeJ	putative adhesin	0.00493864	9.51876	0.974491	0.987955	0.0174821	null
BW25113_4497	yeeL	pseudogene	-0.263862	6.99884	0.199203	0.29143	1.77878	null
BW25113_1981	shiA	shikimate transporter	0.800591	6.95937	0.000195522	0.000866757	10.1721	null
BW25113_1982	amn	AMP nucleosidase	0.350506	7.43619	0.0743257	0.132446	2.91653	null
BW25113_1983	yeeN	UPF0082 family protein	-0.256012	6.91651	0.246698	0.345516	1.53318	null
BW25113_1985	yeeO	putative multdrug exporter, MATE family	0.0264814	7.18899	0.90303	0.934559	0.0976425	null
BW25113_1987	cbl	ssuEADCB/tauABCD operon transcriptional activator	-0.27309	6.35511	0.248171	0.346968	1.52713	null
BW25113_1988	nac	nitrogen assimilation regulon transcriptional regulator; autorepressor	-0.155863	6.22592	0.521069	0.623399	0.681773	null
BW25113_1990	ldtA	L,D-transpeptidase linking Lpp to murein	0.18379	5.88795	0.515247	0.617923	0.694501	null
BW25113_1991	cobT	nicotinate-nucleotide--dimethylbenzimidazole phosphoribosyltransferase	0.624172	6.63983	0.0658792	0.120143	3.05717	null
BW25113_1992	cobS	cobalamin synthase	-0.601364	5.80974	0.0510269	0.0968365	3.36831	null
BW25113_1993	cobU	bifunctional cobinamide kinase/ cobinamide phosphate guanylyltransferase	-1.05552	5.54943	0.000547744	0.00212881	8.87574	null
BW25113_1994	insH1	IS5 transposase and trans-activator	-0.146853	7.69618	0.425411	0.532367	0.909506	null
BW25113_4640	yoeG	pseudogene	-0.697433	6.45251	0.00241683	0.00737868	7.08242	null
BW25113_4641	yoeH	pseudogene	-1.17437	4.34153	0.000665899	0.00249759	8.64525	null
BW25113_4582	yoeA	pseudogene	-0.397241	8.52292	0.00960446	0.023607	5.40464	null
BW25113_1996	insD1	IS2 transposase TnpB	-0.277797	7.94854	0.101784	0.170441	2.55266	null
BW25113_1997	insC1	IS2 repressor TnpA	-0.643096	6.25572	0.0158571	0.0363232	4.78296	null
BW25113_1999	yeeP	pseudogene	0.065332	6.46395	0.79268	0.847061	0.239462	null
BW25113_2000	flu	CP4-44 prophage; antigen 43 (Ag43) phase-variable biofilm formation autotransporter	0.0660827	8.88661	0.685324	0.762922	0.390393	null
BW25113_2001	yeeR	CP4-44 prophage; putative membrane protein	0.0167239	6.86685	0.944772	0.966675	0.0488965	null
BW25113_2002	yeeS	CP4-44 prophage; putative DNA repair protein	0.343995	5.26999	0.26401	0.365382	1.45252	null
BW25113_2003	yeeT	CP4-44 prophage; uncharacterized protein	0.502327	5.05918	0.100917	0.169274	2.56256	null
BW25113_2004	cbeA	CP4-44 prophage; cytoskeleton bundling-enhancing factor A; CbtA antitoxin	0.267002	5.70484	0.417539	0.525163	0.929164	null
BW25113_2005	cbtA	CP4-44 prophage; toxin of the YeeV-YeeU toxin-antitoxin system	0.193152	5.32336	0.524897	0.62647	0.674684	null
BW25113_2006	yeeW	pseudogene	0.688917	3.63432	0.126588	0.202094	2.3069	null
BW25113_4642	yoeD	pseudogene	0.891489	3.77024	0.227623	0.322899	1.63084	null
BW25113_4538	yoeF	pseudogene	-0.0338409	3.89952	0.963451	0.981135	0.0274766	null
BW25113_2007	yeeX	UPF0265 family protein	0.501526	4.75121	0.201056	0.293385	1.76913	null
BW25113_2008	yeeA	putative transporter, FUSC family inner membrane protein	0.852099	6.30693	0.000629948	0.00240361	8.70058	null
BW25113_2009	sbmC	DNA gyrase inhibitor	0.685486	5.32704	0.0198629	0.0436852	4.51671	null
BW25113_2010	dacD	D-alanyl-D-alanine carboxypeptidase (penicillin-binding protein 6b)	0.0156039	6.29139	0.95867	0.97738	0.0330087	null
BW25113_2011	sbcB	exodeoxyribonuclease I; exonuclease I	0.333626	6.69737	0.131027	0.208546	2.26156	null
BW25113_2012	yeeD	putative TusA family sulfurtransferase	1.86012	4.48046	4.38e-06	3.06e-05	14.9947	null
BW25113_2013	yeeE	UPF0394 family inner membrane protein	0.552568	7.30116	0.004303	0.0118691	6.39664	null
BW25113_2014	plaP	putrescine importer, low affinity	0.540221	7.13866	0.0165873	0.0377346	4.72797	null
BW25113_2015	yeeY	LysR family putative transcriptional regulator	0.597439	5.64837	0.160124	0.244338	2.03305	null
BW25113_2016	yeeZ	putative epimerase	-8.86e-06	6.01917	1	1	0	null
BW25113_4539	yoeB	toxin of the YoeB-YefM toxin-antitoxin system	0.105091	4.66576	0.814667	0.864509	0.210046	null
BW25113_2019	hisG	ATP phosphoribosyltransferase	-0.93899	6.88929	9.15e-06	5.88e-05	14.0531	null
BW25113_2020	hisD	bifunctional histidinal dehydrogenase/ histidinol dehydrogenase	-1.77721	8.40044	8.71e-29	5.49e-27	87.2349	null
BW25113_2021	hisC	histidinol-phosphate aminotransferase	-1.57165	7.19081	1.47e-13	2.74e-12	38.4083	null
BW25113_2022	hisB	fused histidinol-phosphatase/imidazoleglycerol-phosphate dehydratase	-0.0945604	7.19531	0.634363	0.722728	0.468475	null
BW25113_2023	hisH	imidazole glycerol phosphate synthase, glutamine amidotransferase subunit with HisF	0.512048	6.00915	0.043896	0.0851342	3.55412	null
BW25113_2024	hisA	N-(5'-phospho-L-ribosyl-formimino)-5-amino-1- (5'-phosphoribosyl)-4-imidazolecarboxamide isomerase	-1.04085	6.16432	0.000157341	0.000712608	10.4546	null
BW25113_2025	hisF	imidazole glycerol phosphate synthase, catalytic subunit with HisH	-0.304094	6.08561	0.257461	0.35769	1.48322	null
BW25113_2026	hisI	fused phosphoribosyl-AMP cyclohydrolase/phosphoribosyl-ATP pyrophosphatase	-0.202535	5.51565	0.513313	0.616162	0.698619	null
BW25113_2027	wzzB	regulator of length of O-antigen component of lipopolysaccharide chains	0.923468	6.41006	0.000162416	0.000734659	10.4106	null
BW25113_2028	ugd	UDP-glucose 6-dehydrogenase	-0.170545	7.77528	0.316006	0.420635	1.24936	null
BW25113_2029	gnd	6-phosphogluconate dehydrogenase, decarboxylating	0.464554	7.77515	0.0079169	0.0200292	5.64175	null
BW25113_4571	wbbL	pseudogene	-0.19379	8.63569	0.210656	0.303712	1.71922	null
BW25113_2030	insH1	IS5 transposase and trans-activator	-0.0598396	8.12112	0.710966	0.781512	0.35566	null
BW25113_2032	wbbK	lipopolysaccharide biosynthesis protein	-0.940948	6.03171	0.00155157	0.0051017	7.61481	null
BW25113_2033	wbbJ	putative lipopolysaccharide biosynthesis O-acetyl transferase	-0.183546	7.63079	0.371074	0.477611	1.06609	null
BW25113_2034	wbbI	d-Galf:alpha-d-Glc beta-1,6-galactofuranosyltransferase	-0.427771	7.67369	0.0289985	0.0598349	4.06287	null
BW25113_2035	wbbH	O-antigen polymerase	-0.478012	7.56322	0.0320251	0.0650659	3.94196	null
BW25113_2036	glf	UDP-galactopyranose mutase, FAD/NAD(P)-binding	-0.0798915	7.95126	0.636568	0.724276	0.465389	null
BW25113_2037	wzxB	putative polisoprenol-linked O-antigen transporter	-0.808337	7.59969	0.000131856	0.000612068	10.674	null
BW25113_2038	rfbC	dTDP-4-deoxyrhamnose-3,5-epimerase	-0.0307888	7.43916	0.877574	0.914888	0.128333	null
BW25113_2039	rfbA	glucose-1-phosphate thymidylyltransferase	0.11678	9.13766	0.41923	0.527123	0.923789	null
BW25113_2040	rfbD	dTDP-4-dehydrorhamnose reductase subunit, NAD(P)-binding, of dTDP-L-rhamnose synthase	0.146797	8.74019	0.332494	0.438032	1.19089	null
BW25113_2041	rfbB	dTDP-glucose 4,6 dehydratase, NAD(P)-binding	0.512874	9.21138	0.000283718	0.00119886	9.70412	null
BW25113_2042	wcaN	putative regulatory subunit for GalU	0.651367	7.46191	0.000818774	0.00295652	8.40188	null
BW25113_2043	wcaM	colanic acid biosynthesis protein	-0.0808487	7.52973	0.659582	0.74175	0.430995	null
BW25113_2044	wcaL	putative glycosyl transferase	0.205443	5.8783	0.447102	0.551176	0.859415	null
BW25113_2045	wcaK	colanic acid biosynthesis protein	-0.0485327	7.37676	0.799668	0.852352	0.230479	null
BW25113_2046	wzxC	putative colanic acid exporter	0.0275009	6.86497	0.902348	0.934096	0.0983571	null
BW25113_2047	wcaJ	colanic biosynthesis UDP-glucose lipid carrier transferase	-0.259634	7.1943	0.313707	0.419121	1.25456	null
BW25113_2048	cpsG	phosphomannomutase	-0.0202047	7.11162	0.921742	0.949776	0.0743412	null
BW25113_2049	cpsB	mannose-1-phosphate guanyltransferase	-0.298764	7.56659	0.0935021	0.158714	2.6555	null
BW25113_2050	wcaI	putative glycosyl transferase	-1.45662	7.70786	2.28e-16	5.43e-15	47.3869	null
BW25113_2051	wcaH	GDP-mannose mannosyl hydrolase	-1.46857	6.58502	2.75e-09	3.25e-08	24.8753	null
BW25113_2052	wcaG	bifunctional GDP-fucose synthetase: GDP-4-dehydro-6-deoxy-D-mannose epimerase/ GDP-4-dehydro-6-L-deoxygalactose reductase	-0.733773	7.24136	0.000127256	0.00059396	10.7173	null
BW25113_2053	gmd	GDP-D-mannose dehydratase, NAD(P)-binding	0.0823487	7.36872	0.678328	0.757908	0.399906	null
BW25113_2054	wcaF	putative acyl transferase	-0.530078	6.9094	0.010208	0.0249056	5.32739	null
BW25113_2055	wcaE	putative glycosyl transferase	0.0124362	6.79164	0.963844	0.981135	0.0274766	null
BW25113_2056	wcaD	putative colanic acid polymerase	-0.188842	7.11291	0.399383	0.506012	0.982755	null
BW25113_2057	wcaC	putative glycosyl transferase	0.559053	6.45634	0.0190568	0.0422634	4.56445	null
BW25113_2058	wcaB	putative acyl transferase	0.725222	5.53804	0.0916922	0.156377	2.6769	null
BW25113_2059	wcaA	putative glycosyl transferase	1.14969	5.9372	2.35e-05	0.000136183	12.8422	null
BW25113_2060	wzc	colanic acid production tyrosine-protein kinase; autokinase; Ugd phosphorylase	0.127961	7.54559	0.493488	0.597747	0.742393	null
BW25113_2061	wzb	colanic acid production protein-tyrosine-phosphatase; Wzc-P dephosphorylase	0.590957	5.47381	0.123338	0.198742	2.33103	null
BW25113_2062	wza	colanic acid export protein; outer membrane auxillary lipoprotein	-0.2464	7.58951	0.18109	0.270383	1.88692	null
BW25113_2063	yegH	inner membrane protein	0.389559	6.9865	0.142385	0.222483	2.16823	null
BW25113_2064	asmA	suppressor of OmpF assembly mutants; putative outer membrane protein assembly factor; inner membrane-anchored periplasmic protein	-0.320146	7.74256	0.0724679	0.129834	2.94526	null
BW25113_2065	dcd	2'-deoxycytidine 5'-triphosphate deaminase	-0.597825	5.56399	0.0315866	0.0643064	3.95889	null
BW25113_2066	udk	uridine/cytidine kinase	-1.17694	6.28622	0.00014814	0.000676335	10.53	null
BW25113_2067	yegE	putative diguanylate cyclase	0.557014	8.24335	0.000537492	0.00209923	8.89592	null
BW25113_2068	alkA	3-methyl-adenine DNA glycosylase II	-0.747634	6.54984	0.00562395	0.0150003	6.05887	null
BW25113_2069	yegD	Hsp70 chaperone family protein	-0.91731	7.67203	1.75e-07	1.55e-06	19.301	null
BW25113_2070	yegI	protein kinase-related putative non-specific DNA-binding protein	-0.265882	7.64083	0.131238	0.208546	2.26156	null
BW25113_2071	yegJ	uncharacterized protein	-0.841178	5.53513	0.00310107	0.00908179	6.78281	null
BW25113_2072	yegK	ser/thr phosphatase-related protein	0.0679683	6.39755	0.799777	0.852352	0.230479	null
BW25113_2073	yegL	VMA domain protein	-0.0850651	5.57061	0.770665	0.829786	0.269189	null
BW25113_4436	sibA	NA	0.236364	4.73744	0.546205	0.646269	0.629793	null
BW25113_4437	sibB	NA	-0.658541	4.78445	0.162267	0.247038	2.01719	null
BW25113_4668	ibsB	toxic membrane protein	-0.272653	3.97664	0.606863	0.699518	0.515568	null
BW25113_2074	mdtA	multidrug efflux system, subunit A	-1.53717	7.7145	2.76e-17	7.17e-16	50.3086	null
BW25113_2075	mdtB	multidrug efflux system, subunit B	-1.32133	9.52291	2.73e-13	4.94e-12	37.5595	null
BW25113_2076	mdtC	multidrug efflux system, subunit C	-1.11988	9.30435	7.13e-13	1.25e-11	36.2221	null
BW25113_2077	mdtD	putative arabinose efflux transporter	-1.01045	7.77595	6.13e-09	6.94e-08	23.7801	null
BW25113_2078	baeS	sensory histidine kinase in two-component regulatory system with BaeR	-0.140643	6.94466	0.495645	0.599118	0.739088	null
BW25113_2079	baeR	response regulator in two-component regulatory system with BaeS	-0.57751	5.51142	0.0475871	0.0909167	3.45931	null
BW25113_2080	yegP	UPF0339 family protein	0.269474	4.22179	0.637326	0.724931	0.464085	null
BW25113_2081	yegQ	putative peptidase	0.502193	6.80916	0.0285087	0.0590697	4.08144	null
BW25113_2082	ogrK	positive regulator of P2 growth (insertion of P2 ogr gene into the chromosome)	0.702496	3.86643	0.0898337	0.1542	2.69712	null
BW25113_2083	yegZ	pseudogene	0.263638	4.14279	0.489219	0.594371	0.750564	null
BW25113_2085	yegR	uncharacterized protein	-1.13162	5.9549	3.61e-05	0.000198458	12.2989	null
BW25113_2086	yegS	phosphatidylglycerol kinase, metal-dependent	-0.507992	7.521	0.00491083	0.013351	6.22691	null
BW25113_4498	gatR	pseudogene	-0.950295	8.69496	2.95e-10	3.99e-09	27.8997	null
BW25113_2088	insE1	IS3 transposase A	-1.37904	5.74299	1.36e-05	8.4e-05	13.5388	null
BW25113_2089	insF1	IS3 transposase B	-0.922968	7.8832	2.55e-08	2.68e-07	21.8333	null
BW25113_2091	gatD	galactitol-1-phosphate dehydrogenase, Zn-dependent and NAD(P)-binding	-0.818903	6.11733	0.0012165	0.00416547	7.90731	null
BW25113_2092	gatC	galactitol PTS permease - GatC subunit	-0.517079	6.66479	0.0173028	0.0391383	4.67527	null
BW25113_2094	gatA	galactitol-specific enzyme IIA component of PTS	-0.426756	5.35347	0.177324	0.265886	1.91112	null
BW25113_2095	gatZ	D-tagatose 1,6-bisphosphate aldolase 2, subunit	-0.560127	6.6943	0.0156901	0.0360236	4.79491	null
BW25113_2096	gatY	D-tagatose 1,6-bisphosphate aldolase 2, catalytic subunit	-0.978316	6.08163	0.000136736	0.000630062	10.6322	null
BW25113_2097	fbaB	fructose-bisphosphate aldolase class I	0.637768	6.88567	0.0038487	0.010781	6.53536	null
BW25113_2098	yegT	nucleoside transporter, low affinity	-0.114336	7.05991	0.573627	0.671774	0.573952	null
BW25113_2099	yegU	ADP-ribosylglycohydrolase family protein	-0.943675	8.05927	4.52e-09	5.19e-08	24.2009	null
BW25113_2100	yegV	putative kinase	-0.973204	7.70289	6.46e-06	4.32e-05	14.4979	null
BW25113_2101	yegW	putative DNA-binding transcriptional regulator	-0.00912456	6.78077	0.974252	0.987955	0.0174821	null
BW25113_2102	yegX	putative family 25 glycosyl hydrolase	-0.0429558	6.36718	0.883128	0.919472	0.121123	null
BW25113_2103	thiD	bifunctional hydroxy-methylpyrimidine kinase/ hydroxy-phosphomethylpyrimidine kinase	0.5238	6.95325	0.0117073	0.0280635	5.15516	null
BW25113_2104	thiM	hydoxyethylthiazole kinase	0.910212	6.60247	0.00347972	0.00995782	6.64995	null
BW25113_2105	rcnR	transcriptional repressor of rcnA	-0.754035	4.36043	0.0291641	0.0600242	4.05831	null
BW25113_2106	rcnA	membrane protein conferring nickel and cobalt resistance	0.382798	6.89815	0.120228	0.194678	2.36084	null
BW25113_2107	rcnB	periplasmic modulator of Ni and Co efflux	0.542768	7.73144	0.00735655	0.0188639	5.72823	null
BW25113_2108	yehA	putative fimbrial-like adhesin protein	-0.142222	6.6069	0.52229	0.624393	0.679473	null
BW25113_2109	yehB	putative outer membrane protein	-0.0303964	9.91365	0.824072	0.873323	0.195413	null
BW25113_2110	yehC	putative periplasmic pilin chaperone	-0.352975	4.30889	0.327079	0.43262	1.20883	null
BW25113_2111	yehD	putative fimbrial-like adhesin protein	-0.520644	4.76327	0.124763	0.200226	2.3203	null
BW25113_2112	yehE	DUF2574 family protein	-0.287801	7.01165	0.192297	0.2831	1.82061	null
BW25113_2113	mrp	antiporter inner membrane protein	1.06727	6.94777	4.2e-06	2.95e-05	15.0502	null
BW25113_2114	metG	methionyl-tRNA synthetase	0.550534	4.25991	0.135168	0.21338	2.2285	null
BW25113_4499	yehH	pseudogene	0.493937	9.24858	0.000628065	0.00239872	8.70352	null
BW25113_2118	yehI	DUF4132 domain-containing protein	0.400599	8.65715	0.00710036	0.0182778	5.77376	null
BW25113_4541	yehK	uncharacterized protein	-0.12503	5.54743	0.667035	0.748013	0.418864	null
BW25113_2119	yehL	putative ABC superfamily transporter ATP-binding subunit	-0.164399	7.35558	0.385441	0.491484	1.02478	null
BW25113_2120	yehM	uncharacterized protein	-0.39813	8.41014	0.0319079	0.064861	3.94651	null
BW25113_2121	yehP	VMA domain putative YehL ATPase stimulator	-0.796952	7.72023	0.000237105	0.00102927	9.92416	null
BW25113_2122	yehQ	pseudogene	-0.391592	8.81047	0.00680929	0.0176084	5.82759	null
BW25113_2123	yehR	lipoprotein, DUF1307 family	-0.445186	5.60392	0.234507	0.331339	1.59362	null
BW25113_2124	yehS	DUF1456 family protein	0.914537	5.75258	0.00164069	0.00536804	7.54139	null
BW25113_2125	yehT	putative response regulator in two-component system withYehU	1.09792	6.43666	2.44e-06	1.8e-05	15.7612	null
BW25113_2126	yehU	inner membrane putative sensory kinase in two-component system with YehT	0.509222	7.57672	0.00459011	0.0126085	6.30946	null
BW25113_2127	mlrA	transcriptional activator of csgD and csgBA	0.665034	7.21238	0.00091032	0.00322839	8.27497	null
BW25113_4542	yohO	putative membrane protein	0.814095	4.52006	0.0173164	0.0391468	4.67496	null
BW25113_2128	yehW	inner membrane putative ABC superfamily transporter permease	-0.214582	7.08722	0.278891	0.381984	1.38842	null
BW25113_2129	yehX	putative ABC superfamily transporter ATP-binding subunit	-0.257943	7.53784	0.187112	0.27711	1.85147	null
BW25113_2130	yehY	inner membrane putative ABC superfamily transporter permease	-0.908393	8.38453	1.28e-08	1.4e-07	22.7673	null
BW25113_2131	osmF	putative ABC superfamily transporter periplasmic-binding protein	-0.805152	7.60588	5.9e-05	0.000302712	11.6898	null
BW25113_2132	bglX	beta-D-glucoside glucohydrolase, periplasmic	0.742463	8.42657	2.12e-05	0.000124352	12.9733	null
BW25113_2133	dld	D-lactate dehydrogenase, FAD-binding, NADH independent	0.658602	7.77674	0.000206669	0.000909068	10.1033	null
BW25113_2134	pbpG	D-alanyl-D-alanine endopeptidase	0.253709	6.56996	0.272108	0.374243	1.41795	null
BW25113_2135	yohC	Yip1 family inner membrane protein	0.613689	6.69418	0.00581017	0.0154368	6.01748	null
BW25113_2136	yohD	DedA family inner membrane protein	-0.490912	6.34319	0.0704385	0.127	2.9771	null
BW25113_2137	yohF	putative oxidoreductase	-0.397691	6.87682	0.0792197	0.139601	2.84062	null
BW25113_2139	mdtQ	pseudogene	-1.09663	8.29178	1.21e-07	1.1e-06	19.7954	null
BW25113_4679	yohP	uncharacterized protein	-2.48923	5.16084	1.03e-06	8.06e-06	16.9206	dpaA sick
BW25113_2140	dusC	tRNA-dihydrouridine synthase C	-1.31914	8.67891	6.64e-13	1.17e-11	36.3114	null
BW25113_2141	yohJ	UPF0299 family inner membrane protein	0.133341	6.12023	0.59236	0.687969	0.539585	null
BW25113_2142	yohK	LrgB family inner membrane protein	0.492299	6.69733	0.033578	0.0676328	3.88613	null
BW25113_2143	cdd	cytidine/deoxycytidine deaminase	0.137531	6.53754	0.613419	0.704406	0.50552	null
BW25113_2144	sanA	vancomycin high temperature exclusion protein, DUF218 superfamily protein	0.112445	8.31317	0.491002	0.595863	0.746948	null
BW25113_2145	yeiS	DUF2542 family protein	-0.484609	4.74497	0.142633	0.222783	2.16629	null
BW25113_2146	preT	dihydropyrimidine dehydrogenase, NADH-dependent, subunit N	0.110242	7.57146	0.540509	0.640484	0.642766	null
BW25113_2147	preA	dihydropyrimidine dehydrogenase, NADH-dependent, subunit C	0.238356	6.80037	0.291512	0.395859	1.33694	null
BW25113_2148	mglC	methyl-galactoside transporter subunit	0.00501359	7.69407	0.983281	0.992779	0.0104562	null
BW25113_2149	mglA	fused methyl-galactoside transporter subunits of ABC superfamily: ATP-binding components	0.154483	8.86505	0.280321	0.383414	1.38302	null
BW25113_2150	mglB	methyl-galactoside transporter subunit	0.424455	7.00363	0.0469746	0.0899195	3.47522	null
BW25113_2151	galS	galactose- and fucose-inducible galactose regulon transcriptional isorepressor; mgl operon transcriptional repressor; autorepressor	-0.119181	6.76342	0.584731	0.681499	0.553216	null
BW25113_2152	yeiB	DUF418 family putative inner membrane protein	0.87352	6.92469	0.00053665	0.002098	8.89677	null
BW25113_2154	yeiG	S-formylglutathione hydrolase	0.847038	7.29944	9.34e-06	5.97e-05	14.0315	null
BW25113_2155	cirA	colicin IA outer membrane receptor and translocator; ferric iron-catecholate transporter	1.22169	8.25153	9.67e-11	1.39e-09	29.4213	null
BW25113_2156	lysP	lysine transporter	1.00112	7.63527	2.64e-07	2.26e-06	18.7557	null
BW25113_2157	yeiE	putative DNA-binding transcriptional regulator	0.582681	7.10364	0.0032535	0.00939165	6.73441	null
BW25113_2158	yeiH	UPF0324 family inner membrane protein	0.681623	7.41079	0.000340444	0.00140129	9.47903	null
BW25113_2159	nfo	endonuclease IV with intrinsic 3'-5' exonuclease activity	0.238081	6.44424	0.34132	0.447581	1.15978	null
BW25113_2160	yeiI	putative kinase	0.700305	6.52389	0.00260589	0.00785324	6.9925	null
BW25113_2161	nupX	nucleoside permease	0.327281	6.64243	0.153266	0.236325	2.08116	null
BW25113_2162	rihB	ribonucleoside hydrolase 2	0.136095	7.38361	0.496782	0.599944	0.7371	null
BW25113_2163	yeiL	putative transcriptional regulator	-0.357508	7.0091	0.0843974	0.146579	2.77025	null
BW25113_2164	psuT	putative nucleoside transporter	0.0719348	6.66321	0.749349	0.813433	0.297905	null
BW25113_2165	psuG	pseudouridine 5'-phosphate glycosidase	0.0860818	6.86955	0.6909	0.766597	0.383461	null
BW25113_2166	psuK	pseudouridine kinase	0.0771201	8.21754	0.632233	0.720996	0.471937	null
BW25113_2167	fruA	fused fructose-specific PTS enzymes: IIBcomponent/IIC components	-0.32162	7.38572	0.115033	0.187952	2.41157	null
BW25113_2168	fruK	fructose-1-phosphate kinase	-0.0998795	5.61827	0.744035	0.809008	0.305774	null
BW25113_2169	fruB	fused fructose-specific PTS enzymes: IIA component/HPr component	-0.664482	6.69034	0.0157396	0.0361164	4.7912	null
BW25113_2170	setB	lactose/glucose efflux system	0.0897455	6.90252	0.673814	0.75455	0.406312	null
BW25113_4502	yeiW	UPF0153 cysteine cluster protein	-0.305234	5.34298	0.293841	0.398204	1.32842	null
BW25113_2171	yeiP	elongation factor P-like protein	0.54008	6.44506	0.0370891	0.0735854	3.76444	null
BW25113_2172	yeiQ	putative NAD-dependent D-mannonate oxidoreductase	0.330051	7.73636	0.0781014	0.138059	2.85664	null
BW25113_2173	yeiR	Zn-stimulated GTPase involved in zinc homeostasis; mutants are cadmium and EDTA sensitive; Zn(2+) binding protein	0.296947	7.30514	0.375695	0.481996	1.05291	null
BW25113_2174	lpxT	lipid A 1-diphosphate synthase; undecaprenyl pyrophosphate:lipid A 1-phosphate phosphotransferase	0.253663	6.57741	0.251612	0.350914	1.51081	null
BW25113_2175	mepS	murein DD-endopeptidase, space-maker hydrolase, mutational suppressor of prc thermosensitivity, outer membrane lipoprotein	0.622773	6.65664	0.00664969	0.0172406	5.85805	null
BW25113_2176	rtn	resistance protein for phages lambda and N4, putative membrane-anchored cyclic-di-GMP phosphodiesterase	0.327397	7.33495	0.0955488	0.161635	2.62919	null
BW25113_2177	yejA	microcin C transporter YejABEF, periplasmic binding protein; ABC family	0.701839	7.87606	0.000270986	0.00115118	9.76267	null
BW25113_2178	yejB	microcin C transporter YejABEF, permease subunit; ABC family	0.797161	6.93602	0.000346187	0.00142198	9.45788	null
BW25113_2179	yejE	microcin C transporter YejABEF, permease subunit; ABC family	1.18996	6.93857	1.03e-06	8.07e-06	16.9182	null
BW25113_2180	yejF	microcin C transporter, ATP-binding subunit; ABC family	0.815625	7.69053	3.99e-05	0.000216662	12.1723	null
BW25113_2181	yejG	uncharacterized protein	0.919193	5.43351	0.0032569	0.00939463	6.73395	null
BW25113_2182	bcr	bicyclomycin/cysteine/sulfonamide efflux transporter	0.556734	7.51619	0.00278412	0.00830906	6.9111	null
BW25113_2183	rsuA	16S rRNA pseudouridine(516) synthase	0.833179	7.0873	0.00262254	0.00788547	6.98659	null
BW25113_2184	yejH	putative ATP-dependent DNA or RNA helicase	0.594417	7.76359	0.000808695	0.00292545	8.41713	null
BW25113_2186	yejK	spermidine nucleoid-associated protein	0.664897	7.11393	0.000897129	0.00319015	8.29216	null
BW25113_2187	yejL	UPF0352 family protein	0.777898	3.92633	0.0680365	0.123511	3.01729	null
BW25113_2188	yejM	essential inner membrane DUF3413 domain-containing protein; lipid A production and membrane permeability factor	0.674581	7.73899	0.000136208	0.000628358	10.6361	null
BW25113_2190	yejO	pseudogene	0.188373	9.80621	0.185767	0.275735	1.85865	null
BW25113_2192	insH1	IS5 transposase and trans-activator	-0.0481123	8.08821	0.768354	0.828421	0.271565	null
BW25113_2193	narP	response regulator in two-component regulatory system with NarQ or NarX	0.466339	6.52169	0.036794	0.0731827	3.77235	null
BW25113_2194	ccmH	heme lyase, CcmH subunit	0.481874	7.55304	0.00771598	0.0196362	5.67034	null
BW25113_2195	dsbE	periplasmic thioredoxin of cytochrome c-type biogenesis	-0.0811122	6.6456	0.788896	0.844152	0.244425	null
BW25113_2196	ccmF	heme lyase, CcmF subunit	-0.492021	8.80307	0.000648398	0.0024528	8.67136	null
BW25113_2197	ccmE	periplasmic heme chaperone	-0.818291	6.57725	0.000254917	0.001097	9.83222	null
BW25113_2198	ccmD	cytochrome c biogenesis protein	-1.03198	5.0292	0.00125249	0.00426271	7.87401	null
BW25113_2199	ccmC	heme exporter subunit	0.131259	7.12116	0.565202	0.664	0.590745	null
BW25113_2200	ccmB	heme exporter subunit	-0.215687	7.11203	0.295138	0.399281	1.32452	null
BW25113_2201	ccmA	heme exporter subunit	0.125539	6.97939	0.547418	0.647512	0.627022	null
BW25113_2202	napC	quinol dehydrogenase, electron source for NapAB	-0.245933	6.71701	0.354947	0.460585	1.11846	null
BW25113_2203	napB	nitrate reductase, small, cytochrome C550 subunit, periplasmic	0.582366	6.15931	0.0197973	0.0436376	4.51829	null
BW25113_2204	napH	ferredoxin-type protein essential for electron transfer from ubiquinol to periplasmic nitrate reductase (NapAB)	-1.1391	7.60561	2.38e-10	3.28e-09	28.1824	null
BW25113_2205	napG	ferredoxin-type protein essential for electron transfer from ubiquinol to periplasmic nitrate reductase (NapAB)	-1.22767	7.63466	5.89e-11	8.67e-10	30.1039	null
BW25113_2206	napA	nitrate reductase, periplasmic, large subunit	-0.842637	9.34883	2.36e-06	1.75e-05	15.8035	null
BW25113_2207	napD	assembly protein for periplasmic nitrate reductase	-1.26649	6.23244	6.9e-06	4.56e-05	14.4209	null
BW25113_2208	napF	ferredoxin-type protein, role in electron transfer to periplasmic nitrate reductase NapA	-1.19581	6.83553	1.42e-06	1.09e-05	16.4904	null
BW25113_2209	eco	ecotin, a serine protease inhibitor	-1.05779	6.59729	6.85e-06	4.55e-05	14.4243	null
BW25113_2210	mqo	malate dehydrogenase, FAD/NAD(P)-binding domain	-0.651348	8.28488	4.79e-05	0.00025142	11.9576	null
BW25113_2211	yojI	microcin J25 efflux pump, TolC-dependent; fused ABC transporter permease and ATP-binding components	0.0177051	7.99548	0.917901	0.946496	0.0793319	null
BW25113_2212	alkB	oxidative demethylase of N1-methyladenine or N3-methylcytosine DNA lesions	-0.777397	6.53461	0.00718356	0.018468	5.75883	null
BW25113_2213	ada	fused DNA-binding transcriptional dual regulator/O6-methylguanine-DNA methyltransferase	-0.704033	7.89484	0.000146415	0.000669231	10.5452	null
BW25113_2214	apbE	putative thiamine-synthetic flavin transferase lipoprotein	-0.206082	7.4572	0.284487	0.388311	1.36472	null
BW25113_2215	ompC	outer membrane porin protein C	0.40778	8.15638	0.0108182	0.0262172	5.25334	null
BW25113_2216	rcsD	phosphotransfer intermediate protein in two-component regulatory system with RcsBC	0.701705	8.66538	1.31e-05	8.08e-05	13.5951	null
BW25113_2217	rcsB	response regulator in two-component regulatory system with RcsC and YojN	0.320552	6.81173	0.13044	0.207741	2.26714	null
BW25113_2218	rcsC	hybrid sensory kinase in two-component regulatory system with RcsB and YojN	0.854534	8.77443	3.58e-07	2.99e-06	18.3505	null
BW25113_2219	atoS	sensory histidine kinase in two-component regulatory system with AtoC	0.793288	8.48376	6.22e-07	5.08e-06	17.5862	null
BW25113_2220	atoC	fused response regulator of ato operon, in two-component system with AtoS: response regulator/sigma54 interaction protein	0.60795	7.73175	0.0171899	0.0389271	4.68308	null
BW25113_2221	atoD	acetyl-CoA:acetoacetyl-CoA transferase, alpha subunit	0.287641	6.53657	0.195414	0.28699	1.80093	null
BW25113_2222	atoA	acetyl-CoA:acetoacetyl-CoA transferase, beta subunit	1.45235	6.37881	1.91e-09	2.32e-08	25.3639	null
BW25113_2223	atoE	short chain fatty acid transporter	1.20095	7.59548	4.57e-11	6.88e-10	30.4368	null
BW25113_2224	atoB	acetyl-CoA acetyltransferase	0.695683	7.41288	0.000601217	0.00231848	8.7526	null
BW25113_2225	yfaP	DUF2135 family protein, putative host defense protein	1.14098	7.34063	2.39e-09	2.88e-08	25.0507	null
BW25113_2226	yfaQ	tandem DUF2300 domain protein, putative host defense protein	0.663474	8.40618	3.3e-05	0.000182569	12.4193	null
BW25113_4500	yfaS	pseudogene	0.760797	9.61754	7e-07	5.65e-06	17.4333	null
BW25113_2229	yfaT	DUF1175 family protein, putative host defense protein	0.753805	6.35173	0.00174728	0.00566548	7.46359	null
BW25113_2230	yfaA	DUF2138 family protein, putative host defense protein	1.1336	7.72802	1.3e-09	1.63e-08	25.8724	null
BW25113_2231	gyrA	DNA gyrase (type II topoisomerase), subunit A	0.463634	4.2025	0.204472	0.297169	1.75065	null
BW25113_2233	yfaL	adhesin	0.23543	9.46694	0.115785	0.188792	2.40513	null
BW25113_2236	yfaE	ferredoxin involved with ribonucleotide reductase diferric-tyrosyl radical (Y*) cofactor maintenance	0.0898067	5.1549	0.798053	0.851657	0.231655	null
BW25113_2237	inaA	acid-inducible Kdo/WaaP family putative kinase	0.573104	6.22888	0.0514063	0.0975099	3.35831	null
BW25113_2239	glpQ	periplasmic glycerophosphodiester phosphodiesterase	-0.290669	7.53251	0.107097	0.177172	2.49678	null
BW25113_2240	glpT	sn-glycerol-3-phosphate transporter	-0.119826	7.85343	0.48388	0.588839	0.764055	null
BW25113_2241	glpA	sn-glycerol-3-phosphate dehydrogenase (anaerobic), large subunit, FAD/NAD(P)-binding	-1.73952	9.08566	1.46e-30	1.07e-28	92.9109	null
BW25113_2242	glpB	sn-glycerol-3-phosphate dehydrogenase (anaerobic), membrane anchor subunit	-1.40761	7.81311	4.42e-14	8.83e-13	40.0426	null
BW25113_2243	glpC	anaerobic sn-glycerol-3-phosphate dehydrogenase, C subunit, 4Fe-4S iron-sulfur cluster	-1.06643	7.84197	2.81e-07	2.38e-06	18.6787	null
BW25113_2244	yfaD	transposase_31 family protein	0.769543	6.64994	0.000640604	0.00243491	8.68192	null
BW25113_4543	ypaA	uncharacterized protein	2.1961	3.96611	1.36e-07	1.23e-06	19.6379	dpaA enriched
BW25113_2245	rhmA	2-keto-3-deoxy-L-rhamnonate aldolase	1.0305	6.90996	2.09e-06	1.56e-05	15.966	null
BW25113_2246	rhmT	putative L-rhamnonate transporter	0.546284	7.4553	0.00300961	0.00888787	6.81395	null
BW25113_2247	rhmD	L-rhamnonate dehydratase	0.974653	6.95134	3.22e-06	2.31e-05	15.3991	null
BW25113_2248	rhmR	putative DNA-binding transcriptional regulator for the rhm operon	0.593085	6.23818	0.0263219	0.0552886	4.17687	null
BW25113_2249	yfaY	inactive PncC family protein	0.671266	7.28813	0.00123416	0.00421139	7.89149	null
BW25113_2250	yfaZ	outer membrane protein, putative porin	0.907249	6.4084	0.000340149	0.00140129	9.47903	null
BW25113_2251	nudI	nucleoside triphosphatase	-0.16774	6.59907	0.492873	0.597222	0.743662	null
BW25113_2252	ais	putative LPS core heptose(II)-phosphate phosphatase	0.292271	7.70343	0.108883	0.179751	2.47593	null
BW25113_2253	arnB	uridine 5'-(beta-1-threo-pentapyranosyl-4-ulose diphosphate) aminotransferase, PLP-dependent	0.468732	8.04447	0.00681466	0.0176108	5.8274	null
BW25113_2254	arnC	undecaprenyl phosphate-L-Ara4FN transferase	0.316195	7.50734	0.0808451	0.141648	2.81961	null
BW25113_2255	arnA	fused UDP-L-Ara4N formyltransferase/UDP-GlcA C-4'-decarboxylase	0.438268	8.60051	0.00363372	0.010302	6.60093	null
BW25113_2256	arnD	undecaprenyl phosphate-alpha-L-ara4FN deformylase	0.760703	7.53492	3.11e-05	0.000172949	12.4974	null
[truncated: 1,973 more rows]
